# Supplementary material for: Integrative Analysis of DNA Methylation and Gene Expression Profiles Identifies Colorectal Cancer-Related Diagnostic Biomarkers
Source: Pathol Oncol Res. 2021 Jul 21;27:1609784. doi: 10.3389/pore.2021.1609784 (PMC8333028; doi:10.3389/pore.2021.1609784)
Supplement: Supplementary file 2 [file Table1.XLSX]

## Sheet: Diff_Down
TableS1 The result of DEG
	logFC	logCPM	PValue	FDR
OTOP2	-2.24393	5.85646	3.31658e-62	8.02845e-58
OTOP3	-3.48083	5.13785	6.08558e-57	3.68284e-53
KRT24	-3.08828	5.21493	5.12785e-54	2.4826e-50
MYOC	-2.23707	5.43048	4.14064e-43	1.11369e-39
MS4A10	-2.9667	5.01679	2.84247e-41	6.25523e-38
LGI1	-2.34855	5.22801	1.30024e-38	2.09833e-35
PCSK2	-2.0332	5.44156	3.62923e-38	5.16781e-35
SLC10A2	-3.3428	4.79852	4.24572e-38	5.70978e-35
DAO	-2.17228	5.31042	1.60627e-36	1.69056e-33
TMIGD1	-1.46524	6.03672	1.91086e-36	1.92735e-33
DHRS7C	-3.05707	4.8088	4.45993e-35	3.99858e-32
KRTAP13-2	-2.66788	4.97078	1.20518e-34	1.04192e-31
SST	-1.73245	5.6159	2.68086e-34	2.23778e-31
INSL5	-2.0275	5.35678	3.43486e-34	2.77159e-31
CLDN8	-1.56361	5.80923	4.87871e-34	3.80964e-31
LINC00974	-2.26684	5.16173	6.73144e-34	5.09213e-31
SLC17A8	-2.20822	5.19209	2.2177e-33	1.53383e-30
SLC30A10	-1.62151	5.70262	5.98337e-33	3.91458e-30
PYY	-1.42852	5.96612	8.17269e-33	5.07272e-30
NGB	-2.31511	5.03627	1.47337e-31	8.29441e-29
GUCA2B	-1.36854	6.03723	1.61323e-31	8.67808e-29
CHAT	-2.5862	4.88969	4.64615e-31	2.44499e-28
G6PC	-2.77112	4.8072	7.72837e-31	3.98044e-28
PHOX2B	-2.01436	5.24336	9.15052e-31	4.61472e-28
AQP8	-1.1826	6.30983	1.04767e-30	5.17572e-28
CA1	-1.15134	6.34618	1.13696e-30	5.5045e-28
VSTM2A	-1.68937	5.52907	1.88669e-30	8.95511e-28
LINC00682	-2.91284	4.71639	3.78916e-30	1.73064e-27
NEUROD1	-1.96859	5.22984	7.06314e-30	3.16625e-27
CMTM5	-2.23188	5.02362	3.81598e-29	1.62059e-26
NPY2R	-2.06876	5.13993	4.2391e-29	1.76924e-26
CHST9	-2.34931	4.92341	1.90341e-28	7.67932e-26
FAM135B	-1.78624	5.35091	2.13953e-28	8.49044e-26
STMN4	-2.0063	5.12736	5.39195e-28	2.03942e-25
PMP2	-1.9682	5.14335	8.30509e-28	3.04608e-25
KHDRBS2	-2.14464	5.00902	1.63822e-27	5.83184e-25
SLC13A1	-2.66771	4.76365	2.01433e-27	7.06678e-25
SLC7A14	-1.84677	5.23464	2.97768e-27	1.02973e-24
RERGL	-1.62312	5.45907	3.86549e-27	1.31791e-24
HSD3B2	-1.59343	5.56908	3.92914e-27	1.32101e-24
CA7	-1.21492	6.08531	5.94955e-27	1.94623e-24
NRXN1	-1.50894	5.58897	6.03618e-27	1.94824e-24
TMEFF2	-1.97124	5.12207	6.43582e-27	2.04989e-24
ABCB11	-1.64844	5.41428	8.66734e-27	2.72481e-24
LINC02490	-2.17944	4.97806	1.32638e-26	4.11637e-24
LINC02000	-2.35533	4.86146	2.28065e-26	6.73263e-24
LINC00507	-2.41833	4.8218	2.84769e-26	8.3053e-24
HTR3C	-2.24808	4.93554	3.54566e-26	1.02178e-23
GCG	-1.28295	5.88163	7.22831e-26	2.0346e-23
SPOCK3	-1.99983	5.07136	8.97904e-26	2.46055e-23
CDH10	-2.49427	4.74819	1.26837e-25	3.41149e-23
ASTN1	-1.80577	5.20693	1.353e-25	3.59913e-23
MS4A12	-1.10246	6.23045	1.43651e-25	3.77616e-23
LOC102724153	-1.57949	5.45281	1.45075e-25	3.77616e-23
LINC02023	-1.7461	5.26424	1.69101e-25	4.35472e-23
SFRP5	-1.68003	5.34395	2.74989e-25	6.93403e-23
GABRG2	-2.08888	4.95322	3.0669e-25	7.62418e-23
LINC01687	-2.12403	4.96163	3.08658e-25	7.62418e-23
PGM5-AS1	-1.80013	5.17555	4.59645e-25	1.11266e-22
XKR4	-1.62904	5.36079	5.12189e-25	1.22446e-22
P2RX2	-1.96372	5.07686	5.9518e-25	1.39879e-22
SLC5A7	-1.89278	5.11263	7.47992e-25	1.74102e-22
LOC100128006	-1.87379	5.1006	8.59646e-25	1.98185e-22
AADACL2	-2.2754	4.84459	1.1488e-24	2.59898e-22
PLP1	-1.27152	5.8339	1.3937e-24	3.12383e-22
LMX1A	-1.98198	5.02259	2.07026e-24	4.5977e-22
VSTM2A-OT1	-2.94546	4.53274	2.27126e-24	4.99823e-22
FEV	-1.62135	5.35351	2.5902e-24	5.5983e-22
ANGPTL7	-1.58462	5.37687	2.61446e-24	5.60072e-22
FAM180B	-1.97676	5.01545	3.41894e-24	7.25986e-22
SPHKAP	-2.69326	4.62439	6.24157e-24	1.29137e-21
SCGN	-1.27735	5.78582	9.0228e-24	1.80508e-21
MGAT4C	-1.95936	5.00217	9.73606e-24	1.93181e-21
MMP27	-2.36017	4.73911	1.65138e-23	3.17261e-21
RXRG	-1.60904	5.31409	1.68353e-23	3.20892e-21
MT1JP	-2.60353	4.64384	1.85986e-23	3.51732e-21
CWH43	-1.18194	5.94547	1.95323e-23	3.66526e-21
TCEAL6	-2.45123	4.70318	2.20239e-23	4.10102e-21
UG0898H09	-1.78219	5.12787	2.45332e-23	4.5334e-21
ASB5	-1.78753	5.1275	2.84745e-23	5.22183e-21
SLC6A19	-1.24217	5.87717	3.51019e-23	6.38881e-21
HTR3E	-1.71024	5.23072	3.57366e-23	6.45579e-21
SGCG	-1.83769	5.07924	3.85449e-23	6.91153e-21
SCN7A	-1.22122	5.80663	4.49232e-23	7.93763e-21
FUT9	-3.08374	4.44328	5.29817e-23	9.29368e-21
CNTFR	-1.24447	5.79841	6.44062e-23	1.12164e-20
SLC6A15	-1.92313	4.99462	6.79329e-23	1.17461e-20
DPP6	-1.40451	5.53307	7.14588e-23	1.22681e-20
CADM2	-1.52445	5.39191	1.14088e-22	1.94487e-20
TCEAL5	-1.92485	4.98148	1.17898e-22	1.99577e-20
PHOX2A	-1.86284	5.03919	1.28759e-22	2.13932e-20
RIMS4	-1.57449	5.30936	1.29029e-22	2.13932e-20
GALR1	-1.98066	4.93699	1.41639e-22	2.33241e-20
ROPN1	-2.21564	4.78119	2.30911e-22	3.7768e-20
C2orf40	-1.38345	5.5376	2.45607e-22	3.99021e-20
HS3ST6	-2.03782	4.90775	2.51036e-22	4.05123e-20
BMP3	-1.09595	6.03577	2.84577e-22	4.56209e-20
DPP10-AS1	-1.43685	5.4633	3.32995e-22	5.30317e-20
LINC01954	-1.98872	4.90954	4.17358e-22	6.60325e-20
SYT4	-1.58663	5.25412	4.68879e-22	7.37023e-20
BEST4	-1.08023	6.07721	4.90415e-22	7.65902e-20
ZDHHC22	-2.30926	4.72092	5.20174e-22	8.02029e-20
ADIPOQ	-1.54705	5.31907	5.5329e-22	8.4769e-20
HMX2	-2.1877	4.78524	7.06897e-22	1.07622e-19
PRIMA1	-1.20471	5.80002	8.93469e-22	1.35176e-19
MAS1L	-2.23232	4.73266	9.78053e-22	1.47054e-19
GPM6A	-1.26818	5.65658	1.37932e-21	2.04841e-19
ST8SIA3	-1.93849	4.94142	1.5722e-21	2.32063e-19
UGT1A8	-1.21607	5.77901	1.59063e-21	2.3336e-19
TCEAL2	-1.43011	5.42093	1.73853e-21	2.53521e-19
VEGFD	-1.41875	5.4358	1.85658e-21	2.69116e-19
OLFM3	-1.8035	5.03973	1.90952e-21	2.73869e-19
CMA1	-1.45036	5.40086	1.912e-21	2.73869e-19
PI16	-1.16031	5.85339	1.99786e-21	2.84483e-19
FRMPD4	-1.79906	5.02217	2.29572e-21	3.23096e-19
ELAVL3	-1.84491	4.9777	3.20126e-21	4.45361e-19
SLITRK3	-1.49977	5.31928	3.27368e-21	4.52834e-19
CNTN2	-1.41484	5.42849	4.14731e-21	5.7042e-19
PPY	-2.30869	4.6919	4.33005e-21	5.88862e-19
NPY	-1.70098	5.10629	5.17588e-21	6.99959e-19
NUPR2	-2.15929	4.77647	6.06418e-21	8.0657e-19
SYT10	-1.84563	4.9597	9.11073e-21	1.19213e-18
CNGB1	-1.71581	5.08483	1.03516e-20	1.34001e-18
SVOPL	-1.53826	5.26845	1.08641e-20	1.39886e-18
NPY6R	-1.25793	5.63977	1.25332e-20	1.59679e-18
MYOT	-1.41848	5.39509	2.30737e-20	2.90909e-18
RALYL	-2.28027	4.66737	3.89906e-20	4.84023e-18
TAT	-1.44377	5.32944	4.71737e-20	5.76734e-18
SPIB	-1.01969	6.04851	5.89946e-20	7.1763e-18
FOXD3	-1.62942	5.10801	6.04842e-20	7.32071e-18
GBA3	-1.12648	5.84376	6.39541e-20	7.70217e-18
CDH19	-1.22934	5.60525	9.62661e-20	1.13122e-17
GSG1L	-1.8972	4.88172	1.49911e-19	1.71174e-17
MUSK	-1.40546	5.33643	1.7073e-19	1.94031e-17
CLVS2	-1.77171	4.93139	1.78197e-19	2.01571e-17
TRARG1	-1.59699	5.13189	2.26929e-19	2.53146e-17
ARPP21	-2.00116	4.7781	2.29363e-19	2.54687e-17
FRRS1L	-1.43692	5.28017	2.45029e-19	2.70841e-17
C14orf180	-1.70915	5.02064	2.58244e-19	2.84151e-17
CASR	-1.84017	4.90954	3.13654e-19	3.43558e-17
MORN5	-1.6362	5.09595	3.29417e-19	3.59198e-17
PLD5	-2.01608	4.76174	3.91027e-19	4.22572e-17
ZMAT4	-2.00857	4.75148	3.96607e-19	4.26697e-17
CDKN2B-AS1	-1.02326	5.99334	4.22013e-19	4.5202e-17
NSG2	-1.24642	5.57053	5.05454e-19	5.34303e-17
CLEC4M	-2.20414	4.63144	9.63891e-19	9.97133e-17
CADM3	-1.06042	5.89337	1.02507e-18	1.05143e-16
LOC107986321	-2.08962	4.70267	1.13167e-18	1.15102e-16
LOC100506289	-1.66471	5.00508	1.14492e-18	1.15962e-16
ADCYAP1R1	-1.27499	5.48739	1.35382e-18	1.35983e-16
MYT1L	-1.97039	4.75915	1.76677e-18	1.7528e-16
SCNN1G	-1.26632	5.49071	2.10823e-18	2.08302e-16
CHRM2	-1.23444	5.55242	2.16211e-18	2.12757e-16
MAPK4	-1.27306	5.45179	2.36874e-18	2.32146e-16
AVPR1B	-2.01668	4.72793	3.11463e-18	3.02795e-16
GPR119	-2.34806	4.54641	3.23993e-18	3.13716e-16
TMEM72	-1.06701	5.88038	3.62974e-18	3.48671e-16
NR1H4	-1.13695	5.72372	3.69754e-18	3.5378e-16
C2orf71	-2.69741	4.38715	4.40658e-18	4.1668e-16
SLC4A10	-1.19811	5.56393	5.14283e-18	4.84407e-16
MAMDC2	-1.01565	5.91373	5.30502e-18	4.97085e-16
HSPB3	-1.42163	5.25884	5.3185e-18	4.97085e-16
SLC27A6	-1.48737	5.14655	5.37394e-18	5.00335e-16
TMEM179	-1.40277	5.27608	5.61145e-18	5.20446e-16
SCN2B	-1.24948	5.45983	7.21193e-18	6.61285e-16
ANGPTL5	-1.88393	4.77344	7.32012e-18	6.68672e-16
LOC284191	-1.9384	4.7616	7.70306e-18	7.01007e-16
SEMA3E	-1.18835	5.57597	8.32464e-18	7.54736e-16
LRRC3B	-2.03907	4.68317	9.15095e-18	8.23484e-16
CA10	-1.59807	5.02242	1.00678e-17	9.0263e-16
BRINP3	-1.07909	5.76384	1.07512e-17	9.60345e-16
ATP1A2	-1.01604	5.90887	1.10103e-17	9.79873e-16
SERPINA9	-1.73177	4.91599	1.15843e-17	1.02718e-15
AGTR1	-1.20259	5.51348	1.16591e-17	1.03004e-15
NLGN1	-1.33731	5.30364	1.34462e-17	1.18361e-15
PIRT	-1.18835	5.57548	1.38217e-17	1.21225e-15
FMN2	-1.22955	5.48701	1.44067e-17	1.259e-15
CACNG7	-2.10481	4.62419	1.4891e-17	1.29664e-15
LOC105379030	-2.51462	4.41887	1.54266e-17	1.33846e-15
NEFL	-1.17789	5.59303	1.54836e-17	1.33861e-15
GABRG1	-2.55941	4.39879	2.0953e-17	1.80501e-15
ABCB5	-1.4842	5.12491	2.2219e-17	1.90729e-15
MAGEE2	-1.90687	4.72897	2.30396e-17	1.97074e-15
IGSF11	-1.45961	5.14299	2.44755e-17	2.08619e-15
PRPH	-1.1278	5.66174	2.62678e-17	2.2233e-15
AMPD1	-1.17919	5.57113	2.7729e-17	2.3388e-15
ADGRG4	-2.39512	4.46582	3.06148e-17	2.56433e-15
HTR3A	-1.36237	5.2735	3.39191e-17	2.79279e-15
SNAP91	-1.35727	5.26337	4.05124e-17	3.32435e-15
BCHE	-1.05264	5.74552	4.22187e-17	3.45266e-15
PCDH10	-1.42933	5.18337	4.67368e-17	3.80928e-15
TEX11	-1.15016	5.59172	5.05238e-17	4.10412e-15
RSPO2	-1.0927	5.66509	5.87625e-17	4.75741e-15
LOC105375009	-1.6782	4.90241	6.48049e-17	5.2291e-15
RPH3A	-1.59059	4.97452	6.56389e-17	5.2788e-15
LOC100508631	-1.98221	4.69986	6.58866e-17	5.28119e-15
PKHD1L1	-1.1925	5.51325	7.88994e-17	6.28262e-15
PLCXD3	-1.30061	5.31372	7.94958e-17	6.30936e-15
POU3F4	-2.49275	4.41886	8.41739e-17	6.65881e-15
SMIM28	-1.76014	4.82242	8.60272e-17	6.78326e-15
KRT9	-1.71783	4.8647	9.12094e-17	7.14532e-15
NEXMIF	-1.24115	5.42374	9.4869e-17	7.40804e-15
SCN11A	-1.25366	5.37285	9.87363e-17	7.68524e-15
PIK3C2G	-1.95624	4.68508	1.13695e-16	8.82121e-15
ATCAY	-1.37906	5.22269	1.21889e-16	9.39668e-15
EPHA6	-1.55662	5.00168	1.24207e-16	9.54504e-15
FOXD3-AS1	-1.64093	4.91652	1.26311e-16	9.62247e-15
LINC01289	-3.035	4.24775	1.26407e-16	9.62247e-15
SCG3	-1.17401	5.50427	1.3601e-16	1.0321e-14
KIF1A	-1.10192	5.67494	1.3905e-16	1.05187e-14
DUSP21	-2.61394	4.35383	1.71589e-16	1.29397e-14
PTPRZ1	-1.19959	5.44788	1.87015e-16	1.40592e-14
LINC02268	-2.0925	4.57161	2.02919e-16	1.51607e-14
TAGLN3	-1.31501	5.30409	2.06841e-16	1.54062e-14
FRMD6-AS2	-2.03091	4.61543	2.1138e-16	1.56568e-14
LOC101928134	-2.75689	4.29327	2.14322e-16	1.58173e-14
GPR12	-2.31617	4.47389	2.29284e-16	1.6819e-14
PLAC9P1	-2.27146	4.47925	2.29284e-16	1.6819e-14
NEFM	-1.31101	5.27188	2.41998e-16	1.7698e-14
KCTD4	-1.43368	5.13003	2.45254e-16	1.78821e-14
TNNT3	-1.56452	4.95052	2.84185e-16	2.05966e-14
MEP1B	-1.01638	5.78516	2.97481e-16	2.14959e-14
SLC17A1	-1.55382	4.96786	3.32628e-16	2.38929e-14
UGT1A1	-1.24233	5.40397	3.40211e-16	2.43653e-14
CTNND2	-1.21808	5.39718	3.4711e-16	2.47861e-14
SLC18A3	-1.68192	4.87867	4.01693e-16	2.85993e-14
WISP2	-1.02857	5.78015	4.05821e-16	2.88085e-14
GRIN2A	-1.34022	5.23105	4.07572e-16	2.88482e-14
SORCS1	-1.07513	5.64902	4.24004e-16	2.99238e-14
UNC5D	-1.4218	5.11909	4.36196e-16	3.06947e-14
SPINK2	-1.27351	5.33099	4.39267e-16	3.07322e-14
HEPACAM	-1.90487	4.69921	4.62707e-16	3.22675e-14
PCOLCE2	-1.03827	5.7456	4.63879e-16	3.22675e-14
GPR15	-1.03396	5.75791	4.79734e-16	3.32748e-14
NAP1L2	-1.10526	5.56644	5.72585e-16	3.9265e-14
LCN6	-1.5669	4.95285	5.94334e-16	4.06414e-14
PCAT18	-1.59285	4.93796	6.85364e-16	4.64723e-14
CNR1	-1.05856	5.66948	7.04717e-16	4.76511e-14
KRT222	-1.6472	4.87164	7.16414e-16	4.83071e-14
SH2D7	-1.10022	5.61539	8.19001e-16	5.49185e-14
ELANE	-1.4038	5.13755	8.76323e-16	5.85999e-14
LINC01571	-2.03248	4.58746	1.01556e-15	6.73527e-14
LINC00461	-1.73594	4.77783	1.11613e-15	7.38202e-14
SLCO4C1	-1.11556	5.5596	1.11991e-15	7.38683e-14
RIPPLY2	-2.36054	4.39922	1.21572e-15	7.97535e-14
DPYSL5	-1.41972	5.11396	1.23805e-15	8.09987e-14
KCNE2	-1.43463	5.07549	1.28467e-15	8.38221e-14
CD300LG	-1.37413	5.13449	1.30688e-15	8.50418e-14
NRSN1	-1.55899	4.95723	1.62673e-15	1.05572e-13
MOBP	-1.38565	5.13942	1.63341e-15	1.05722e-13
ZIC1	-1.81468	4.70566	1.7032e-15	1.09537e-13
LINC01634	-2.02019	4.58008	1.71024e-15	1.09537e-13
DIRAS2	-1.41833	5.07116	1.93395e-15	1.23523e-13
ZNF492	-1.54785	4.94266	2.19231e-15	1.3929e-13
HTR4	-1.06518	5.63861	2.42258e-15	1.53022e-13
HMGCLL1	-1.35783	5.14033	2.42742e-15	1.53022e-13
KIAA0408	-1.77773	4.72342	2.61326e-15	1.6431e-13
ENPP6	-1.13166	5.48103	3.05679e-15	1.91203e-13
HRK	-1.37505	5.15563	3.12404e-15	1.94907e-13
LONRF2	-1.07709	5.58547	3.46704e-15	2.14646e-13
MAL	-1.06738	5.61296	5.33935e-15	3.27214e-13
UGT1A9	-1.82382	4.67723	5.41146e-15	3.29963e-13
AMER2	-2.18526	4.47731	5.63586e-15	3.42782e-13
DMRTA1	-1.13505	5.47831	6.94862e-15	4.17382e-13
KRT25	-3.07957	4.13524	7.12973e-15	4.27201e-13
TMEM151B	-1.24669	5.27357	7.14805e-15	4.27242e-13
ARHGAP36	-1.80763	4.68428	8.12473e-15	4.82048e-13
C10orf105	-1.80533	4.68414	8.12473e-15	4.82048e-13
MCHR2	-2.57241	4.29604	8.68572e-15	5.14071e-13
ADGRB3	-1.13737	5.41966	8.94285e-15	5.27999e-13
ATP2B3	-1.52867	4.90742	1.07956e-14	6.31232e-13
KCNB1	-1.09397	5.51271	1.13333e-14	6.59482e-13
CUX2	-1.49036	4.9421	1.37163e-14	7.9055e-13
RHAG	-2.3125	4.37467	1.50895e-14	8.63526e-13
AICDA	-1.65512	4.77094	1.5382e-14	8.78187e-13
ASPA	-1.00381	5.68506	1.62366e-14	9.24797e-13
LOC286178	-2.22215	4.41898	1.81421e-14	1.03091e-12
CHL1-AS2	-1.76526	4.69129	1.94402e-14	1.09694e-12
PROKR1	-1.64265	4.77558	2.30895e-14	1.29983e-12
INA	-1.09898	5.46566	2.31557e-14	1.30053e-12
OSTN-AS1	-1.77518	4.65204	2.52002e-14	1.41209e-12
LOC101928307	-1.62086	4.76404	2.60548e-14	1.4566e-12
KCNA1	-1.5358	4.86184	3.00669e-14	1.66934e-12
NRG2	-1.23985	5.24454	3.13464e-14	1.73639e-12
CNGA3	-1.10726	5.44844	3.43318e-14	1.8888e-12
HTR3B	-2.74121	4.20034	3.57046e-14	1.95987e-12
SEZ6L	-1.2114	5.26854	3.64825e-14	1.99804e-12
HCG23	-1.74751	4.66518	3.7613e-14	2.0553e-12
FAM163B	-1.23284	5.23789	3.79245e-14	2.06343e-12
SNAP25	-1.06307	5.48985	3.96145e-14	2.1453e-12
TNFRSF13B	-1.04834	5.56009	4.03845e-14	2.18211e-12
LINC00484	-1.44168	4.96147	4.48959e-14	2.42048e-12
RASGEF1C	-1.27651	5.17181	5.68515e-14	3.01799e-12
MPPED1	-1.94175	4.53694	6.48411e-14	3.42709e-12
FCRL4	-1.29302	5.1206	6.71845e-14	3.54321e-12
GLYATL3	-2.24127	4.35675	6.89085e-14	3.61837e-12
ACTL6B	-1.71714	4.68856	7.28433e-14	3.80846e-12
LINC01016	-1.60459	4.77164	7.92422e-14	4.13408e-12
CIDEA	-1.56149	4.83786	8.12573e-14	4.22102e-12
CBLN2	-1.09112	5.45234	8.72748e-14	4.51423e-12
NMRK2	-2.2784	4.385	8.7738e-14	4.52851e-12
IRX6	-1.8381	4.57469	9.48505e-14	4.84398e-12
NTNG1	-1.27467	5.13149	9.93036e-14	5.06072e-12
B3GALT5-AS1	-1.00509	5.58494	9.95805e-14	5.06417e-12
LINC00488	-1.81634	4.61436	1.04696e-13	5.31314e-12
CA3-AS1	-1.07718	5.4486	1.06332e-13	5.3849e-12
CTXN2	-2.44597	4.29399	1.25511e-13	6.31025e-12
CPEB1	-1.05351	5.47409	1.28802e-13	6.45529e-12
HAND1	-1.09253	5.42398	1.37569e-13	6.8521e-12
CTXND1	-1.16162	5.31698	1.53028e-13	7.60646e-12
EPHA5	-1.41165	4.94269	1.82138e-13	9.01637e-12
LRAT	-1.31377	5.05755	2.0131e-13	9.94513e-12
ALK	-1.28884	5.08995	2.0837e-13	1.02729e-11
PNLIPRP3	-2.96234	4.10414	2.10292e-13	1.03466e-11
SNTG2	-1.38596	4.94994	2.31185e-13	1.13515e-11
SVOP	-1.21478	5.20646	2.37433e-13	1.16347e-11
DNER	-1.03828	5.50852	2.50044e-13	1.21775e-11
SLC30A8	-1.49799	4.86761	2.50055e-13	1.21775e-11
FADS6	-1.13681	5.32224	2.50522e-13	1.21775e-11
BEX1	-1.12471	5.38703	3.04443e-13	1.47099e-11
BVES-AS1	-1.45547	4.87604	3.24386e-13	1.56111e-11
TUBB4A	-1.02224	5.55288	3.35752e-13	1.60941e-11
SORCS3	-1.52533	4.81151	3.53984e-13	1.69346e-11
WI2-2373I1.2	-2.21659	4.34023	3.79662e-13	1.80915e-11
UNC80	-1.40096	4.93052	4.11717e-13	1.95038e-11
LINC01505	-1.83193	4.55481	4.21092e-13	1.98701e-11
HNRNPA1P33	-1.69629	4.63048	4.51482e-13	2.11803e-11
LRRTM1	-1.17644	5.27659	4.72837e-13	2.20964e-11
ADRB3	-1.4014	4.92385	4.88287e-13	2.27307e-11
RIT2	-2.78856	4.14421	4.94002e-13	2.29526e-11
GNG8	-1.38074	4.94058	5.19688e-13	2.40537e-11
KLHL34	-1.06315	5.46107	5.29746e-13	2.44725e-11
TMEM196	-1.95395	4.46741	5.44461e-13	2.51043e-11
GRIA4	-1.10379	5.3256	5.7228e-13	2.62371e-11
CELA3B	-1.42575	4.90869	5.78645e-13	2.64269e-11
CHST8	-1.46605	4.85915	5.79696e-13	2.64269e-11
NPY5R	-1.46545	4.86013	5.79696e-13	2.64269e-11
HMX3	-1.42134	4.92671	6.17521e-13	2.78887e-11
TRPC7	-1.31265	5.02781	6.27784e-13	2.82468e-11
KCNQ5	-1.14351	5.25171	7.30589e-13	3.27507e-11
LINC01013	-1.30897	5.01734	7.53575e-13	3.37187e-11
FXYD1	-1.03717	5.4755	7.5774e-13	3.38425e-11
MAB21L1	-1.1691	5.23339	7.61094e-13	3.39297e-11
LINC01537	-1.34964	4.95522	8.16778e-13	3.60798e-11
CTNNA3	-1.02737	5.43781	8.49794e-13	3.74699e-11
SLC5A8	-1.46791	4.8528	8.80425e-13	3.86095e-11
POU3F3	-1.25727	5.09421	9.42353e-13	4.12505e-11
LINC02057	-1.12184	5.25594	1.20189e-12	5.23278e-11
ERICH3	-1.43445	4.83571	1.21794e-12	5.29312e-11
COL6A5	-1.20875	5.14194	1.30706e-12	5.67024e-11
SH3GL2	-1.16887	5.21942	1.31239e-12	5.68319e-11
C1QTNF9	-1.2226	5.10956	1.35208e-12	5.83418e-11
IQCM	-1.23977	5.09008	1.36612e-12	5.88427e-11
GNG13	-1.1325	5.3031	1.36887e-12	5.88566e-11
CCDC169	-1.33807	4.92748	1.38239e-12	5.93323e-11
LCN10	-1.44405	4.82329	1.43001e-12	6.11593e-11
SCGB2A1	-1.0062	5.52296	1.53144e-12	6.52668e-11
MEF2C-AS1	-1.16254	5.17148	1.77709e-12	7.49444e-11
KLHL1	-2.22388	4.30199	1.83197e-12	7.68568e-11
OR8G5	-2.97191	4.04705	1.85646e-12	7.77499e-11
AQP4	-1.68541	4.60924	1.86526e-12	7.79835e-11
CCL23	-1.01268	5.47234	1.94259e-12	8.09366e-11
EFHC2	-1.00841	5.46508	2.36855e-12	9.81771e-11
LHFPL4	-1.07598	5.34859	2.50879e-12	1.03459e-10
OR2W3	-1.18869	5.16112	2.53599e-12	1.04403e-10
HHATL	-2.0192	4.43062	2.62451e-12	1.0768e-10
SLC32A1	-2.23869	4.33436	2.64689e-12	1.08232e-10
LINC01158	-2.00851	4.40016	2.65414e-12	1.08345e-10
PCDH8	-1.45056	4.84229	3.05288e-12	1.24204e-10
GLRA4	-1.01348	5.4329	3.41253e-12	1.38139e-10
LINC02554	-1.60694	4.67451	3.56818e-12	1.44199e-10
ADH1A	-1.49343	4.79744	3.89549e-12	1.56642e-10
KCNG3	-1.10014	5.26972	4.21876e-12	1.68799e-10
SPATA31E1	-2.07196	4.36731	4.34952e-12	1.73744e-10
NCR2	-1.72957	4.55254	4.45663e-12	1.77729e-10
ENAM	-1.09228	5.3199	4.54621e-12	1.81004e-10
DCAF12L2	-1.63462	4.64875	4.64276e-12	1.84544e-10
LINC02185	-1.44915	4.75917	4.80448e-12	1.90347e-10
SOHLH2	-1.81869	4.47817	4.81912e-12	1.90615e-10
SLC16A12	-1.20085	5.08999	4.90503e-12	1.93697e-10
SLITRK2	-1.22656	5.06891	4.99221e-12	1.96818e-10
LVRN	-1.067	5.29858	5.19856e-12	2.0462e-10
PCDH11Y	-1.9927	4.37894	5.29048e-12	2.079e-10
COL19A1	-1.19747	5.09282	5.81757e-12	2.27874e-10
ADRA1A	-1.24505	5.01084	6.17115e-12	2.39399e-10
CALY	-1.1182	5.24654	6.26246e-12	2.42553e-10
LINC01644	-1.57641	4.66304	6.39125e-12	2.47145e-10
HS6ST3	-1.28847	4.99343	7.4436e-12	2.85558e-10
CLCA2	-1.03634	5.34839	7.53159e-12	2.88477e-10
MIR8071-2	-1.37417	4.82875	8.21754e-12	3.1179e-10
MIR3150BHG	-1.08372	5.26473	8.2343e-12	3.11937e-10
CPNE4	-1.18418	5.13875	8.88004e-12	3.3535e-10
LGI3	-1.17835	5.09599	9.85161e-12	3.70883e-10
UGT1A5	-2.30025	4.26383	1.00776e-11	3.788e-10
KRT27	-1.85134	4.45195	1.13007e-11	4.21505e-10
LOC285804	-1.72527	4.53552	1.16157e-11	4.32587e-10
TRIM55	-1.6477	4.5885	1.20382e-11	4.46947e-10
LINC01976	-2.59536	4.11365	1.24766e-11	4.60517e-10
P2RY4	-1.14973	5.14386	1.26016e-11	4.64301e-10
LINC00092	-1.07448	5.25831	1.59809e-11	5.84364e-10
PENK	-1.07057	5.25707	1.74941e-11	6.34904e-10
TBPL2	-1.72616	4.52905	1.86953e-11	6.77482e-10
ROS1	-1.05032	5.31803	1.88409e-11	6.80717e-10
LOC285097	-1.16969	5.08938	2.00983e-11	7.25065e-10
KCNA4	-2.29742	4.21929	2.01994e-11	7.2763e-10
CXCR5	-1.20455	5.04134	2.188e-11	7.86998e-10
TMEM229A	-1.32344	4.89138	2.1999e-11	7.90105e-10
LINC01781	-1.25681	4.9505	2.29599e-11	8.22174e-10
LINC01697	-1.69712	4.52132	2.53631e-11	8.98923e-10
CRHBP	-1.09442	5.17571	2.64077e-11	9.34577e-10
LINC01014	-2.20884	4.25371	2.75908e-11	9.70771e-10
LINC00940	-1.02536	5.35347	2.78908e-11	9.79901e-10
CPB1	-1.28845	4.94307	3.34892e-11	1.16309e-09
ERBB4	-1.43502	4.73345	3.99386e-11	1.3772e-09
ASB11	-1.68252	4.53867	4.31078e-11	1.47806e-09
LOC400553	-1.23198	4.96597	4.8498e-11	1.65351e-09
OR2L13	-2.16753	4.24716	4.85825e-11	1.65406e-09
FGFBP2	-1.02232	5.30833	4.89762e-11	1.66279e-09
ACSM5	-1.01164	5.31068	4.89762e-11	1.66279e-09
CELF4	-1.06542	5.23734	5.21382e-11	1.76519e-09
SYT9	-1.35434	4.80689	6.22816e-11	2.09687e-09
SLC5A11	-1.00841	5.31228	7.53551e-11	2.52299e-09
LOC101928731	-1.11086	5.14462	7.57771e-11	2.53361e-09
BEND4	-1.0026	5.28323	7.9033e-11	2.6352e-09
ZNF676	-1.28773	4.85222	8.27824e-11	2.74133e-09
LINC01855	-2.58078	4.0633	9.75817e-11	3.19211e-09
MIR1-1HG	-2.09106	4.27776	9.94269e-11	3.23934e-09
SCTR	-1.06126	5.18678	1.08757e-10	3.52906e-09
TMEM132D	-1.12929	5.08773	1.10681e-10	3.58668e-09
TFAP2B	-2.37079	4.1379	1.12375e-10	3.63187e-09
LOC729558	-1.20914	4.96254	1.21013e-10	3.89542e-09
CLEC4G	-1.02617	5.28015	1.21971e-10	3.91585e-09
JPH3	-1.00558	5.28345	1.21971e-10	3.91585e-09
LINC00908	-1.2504	4.90625	1.2499e-10	4.00216e-09
IL2	-1.80166	4.39387	1.55354e-10	4.90946e-09
MROH2B	-1.77047	4.42569	1.59836e-10	5.03796e-09
LINC02033	-1.21036	4.90571	1.81777e-10	5.6851e-09
SH3GL3	-1.83352	4.37401	1.89699e-10	5.90236e-09
LINC02292	-1.16075	5.00239	1.94282e-10	6.02947e-09
OR8D1	-2.30128	4.13044	2.06127e-10	6.37257e-09
SFTA1P	-1.08592	5.13461	2.10849e-10	6.49367e-09
CCDC129	-1.00442	5.2732	2.28323e-10	7.00509e-09
SCGB1D2	-2.46262	4.10647	2.49148e-10	7.60546e-09
DCAF12L1	-2.40515	4.10976	2.49148e-10	7.60546e-09
KRT1	-1.06776	5.19597	2.50164e-10	7.61827e-09
NAT8	-1.22799	4.93869	2.50487e-10	7.61827e-09
KRT14	-1.21343	4.94928	2.50512e-10	7.61827e-09
VWC2	-1.03878	5.22197	2.60964e-10	7.92618e-09
AMER3	-1.13075	5.05637	2.82133e-10	8.53698e-09
XKR7	-1.33207	4.76647	2.93852e-10	8.85836e-09
FAM218A	-1.13089	5.02368	3.10454e-10	9.31248e-09
CASC18	-1.1709	4.93407	3.68782e-10	1.09246e-08
GPR88	-1.13852	5.01239	3.77892e-10	1.11693e-08
IL6R-AS1	-1.21157	4.89379	3.82313e-10	1.12862e-08
LOC105372028	-1.7481	4.38808	4.21412e-10	1.22905e-08
DPEP3	-1.19667	4.95289	4.23657e-10	1.23411e-08
SLC6A2	-1.41885	4.68597	4.44732e-10	1.29239e-08
BLOC1S5-TXNDC5	-1.16207	4.92622	4.47363e-10	1.29848e-08
LMO1	-1.81011	4.36477	4.48963e-10	1.3e-08
LOC100505851	-1.7857	4.36539	4.48963e-10	1.3e-08
LINC02261	-1.8494	4.34531	4.73567e-10	1.36359e-08
C1orf137	-2.72876	3.99411	4.73739e-10	1.36359e-08
RGS22	-1.09057	5.0458	4.84434e-10	1.39272e-08
ASCL1	-1.36579	4.7273	5.01022e-10	1.4387e-08
CTD-2270F17.1	-1.81955	4.36718	5.14976e-10	1.47179e-08
MRGPRE	-1.54334	4.53623	5.21943e-10	1.48994e-08
FAM95B1	-1.4654	4.5855	7.01223e-10	1.96464e-08
CDH22	-1.18866	4.95664	7.09531e-10	1.98333e-08
PSMA8	-1.78661	4.35842	7.4054e-10	2.05812e-08
LINC00930	-1.20239	4.92247	7.59626e-10	2.10875e-08
APOB	-1.03233	5.18177	7.91208e-10	2.1939e-08
BRINP2	-1.25382	4.8064	8.21165e-10	2.27177e-08
SNCB	-1.37907	4.68942	8.48206e-10	2.33856e-08
HHATL-AS1	-1.88103	4.29123	8.72924e-10	2.40124e-08
CAV3	-1.60883	4.47403	8.82731e-10	2.42494e-08
SYNDIG1L	-1.12417	4.98346	1.12348e-09	3.04549e-08
CCDC169-SOHLH2	-2.44656	4.0592	1.14633e-09	3.10395e-08
LINC02408	-1.17694	4.88508	1.14946e-09	3.10893e-08
SLC10A4	-1.00156	5.18797	1.22467e-09	3.28664e-08
CSMD1	-1.12498	5.00261	1.23496e-09	3.31059e-08
SERTM1	-1.5112	4.508	1.2731e-09	3.40529e-08
SLC39A12	-1.7808	4.32413	1.37072e-09	3.65027e-08
MIR7-3HG	-1.45568	4.58717	1.41411e-09	3.76168e-08
NRG3	-1.23545	4.8153	1.44965e-09	3.83935e-08
MRGPRX2	-1.9325	4.26819	1.49032e-09	3.94274e-08
C8orf46	-1.05288	5.04321	1.5393e-09	4.06344e-08
NOL4	-1.03949	5.13904	1.57051e-09	4.14131e-08
ATP2B2	-1.10745	5.00242	1.7362e-09	4.5485e-08
NECAB2	-1.13229	4.94343	1.74503e-09	4.56175e-08
ARHGEF26-AS1	-1.11536	4.94272	1.74503e-09	4.56175e-08
LINC00402	-1.09724	4.98798	1.83557e-09	4.78296e-08
KCNS2	-1.0933	4.99078	1.83557e-09	4.78296e-08
PABPC1L2A	-2.73639	3.94003	1.85211e-09	4.82085e-08
LINC01354	-1.09111	4.97097	1.93425e-09	5.01848e-08
LINC00842	-1.05176	5.07451	2.13349e-09	5.47091e-08
GPC5	-1.07683	5.03557	2.1497e-09	5.50665e-08
GRIA1	-1.04865	5.08269	2.42022e-09	6.17348e-08
SFTPD	-1.14151	4.93816	2.4742e-09	6.30453e-08
IL1RAPL1	-1.36844	4.65348	2.70618e-09	6.86671e-08
ZNF728	-1.41842	4.56286	2.97967e-09	7.53698e-08
TRHDE-AS1	-1.13131	4.91264	3.1496e-09	7.90895e-08
PAK5	-1.62883	4.41948	3.20235e-09	8.02476e-08
HEMGN	-1.70539	4.34385	3.27318e-09	8.18032e-08
KCTD8	-1.35876	4.65356	3.32362e-09	8.28578e-08
CABP2	-2.12264	4.14478	3.41561e-09	8.4976e-08
ANO3	-1.07252	5.01184	3.53097e-09	8.77559e-08
LINC02293	-1.51432	4.50486	3.55942e-09	8.83721e-08
DLGAP2	-1.16655	4.83705	3.58841e-09	8.90006e-08
LINC00582	-1.07323	5.01812	3.65827e-09	9.05478e-08
KCNIP1	-1.11436	4.92013	3.67147e-09	9.07816e-08
LIX1	-1.25365	4.81523	3.90769e-09	9.58327e-08
OR6T1	-2.00077	4.19029	3.91415e-09	9.58327e-08
LOC151484	-1.48499	4.52569	4.07546e-09	9.92502e-08
PCDH11X	-1.49177	4.49023	4.11618e-09	1.00041e-07
LOC101929268	-1.47898	4.4906	4.11618e-09	1.00041e-07
PRAMENP	-1.09855	5.01149	4.43622e-09	1.0696e-07
SPX	-1.23022	4.77661	4.48669e-09	1.08069e-07
OPN4	-1.35294	4.61638	4.56206e-09	1.09666e-07
SPATA4	-1.79696	4.2736	4.58403e-09	1.10085e-07
KCNH5	-1.94739	4.21807	4.66449e-09	1.11906e-07
LINC01989	-1.74389	4.33934	5.34352e-09	1.26566e-07
CNTNAP4	-1.61771	4.40832	5.82805e-09	1.37371e-07
NPAS4	-1.10294	4.9189	6.02918e-09	1.41697e-07
ACADL	-1.2821	4.71042	6.53603e-09	1.5346e-07
LINC00964	-1.24748	4.7336	6.57939e-09	1.54329e-07
GDF1	-1.0855	4.9467	6.58587e-09	1.54331e-07
UTS2B	-1.05033	4.99254	6.65719e-09	1.55852e-07
PWRN1	-1.42786	4.54706	6.9764e-09	1.62852e-07
CACNG5	-2.37534	4.04339	7.11166e-09	1.6569e-07
C2orf80	-1.91735	4.19839	7.13517e-09	1.66078e-07
UGT3A2	-1.21679	4.74599	7.94603e-09	1.83715e-07
CLDN19	-1.4526	4.52856	8.207e-09	1.89207e-07
LINC01018	-1.07588	4.95836	8.67884e-09	1.99514e-07
CDH18	-1.71805	4.28333	1.09263e-08	2.48351e-07
NOTO	-2.02311	4.15121	1.10544e-08	2.50087e-07
TPPP2	-1.27808	4.69388	1.15693e-08	2.60761e-07
LOC102724050	-1.23272	4.68704	1.15999e-08	2.61208e-07
KCNB2	-1.14239	4.83144	1.2477e-08	2.80437e-07
GPR26	-1.63926	4.35911	1.2922e-08	2.89098e-07
TAS1R1	-1.08482	4.93735	1.29361e-08	2.89145e-07
GPR142	-1.20605	4.78232	1.3304e-08	2.96546e-07
LINC01352	-1.15774	4.78764	1.3304e-08	2.96546e-07
SLC7A3	-1.28025	4.68237	1.39527e-08	3.09582e-07
WDR64	-1.33977	4.58144	1.46285e-08	3.23095e-07
CLCNKB	-1.06265	4.94429	1.48008e-08	3.25717e-07
HPCAL4	-1.07924	4.88465	1.54307e-08	3.38701e-07
LINC02427	-1.32369	4.60135	1.5433e-08	3.38701e-07
C1orf94	-1.72548	4.31174	1.54666e-08	3.38823e-07
PTENP1-AS	-1.6619	4.31342	1.54666e-08	3.38823e-07
NCAN	-1.27782	4.66582	1.68197e-08	3.66476e-07
NAP1L6	-1.2274	4.6942	1.69538e-08	3.69064e-07
ERVFRD-1	-1.02641	5.00264	1.87449e-08	4.05866e-07
MAFA	-1.09695	4.87154	1.88232e-08	4.07196e-07
C16orf96	-1.30617	4.60895	1.92523e-08	4.15365e-07
PLSCR5	-2.1962	4.06087	1.9312e-08	4.16282e-07
TMEM155	-1.01602	4.98663	2.02585e-08	4.35521e-07
UGT2B10	-1.01244	5.00921	2.1147e-08	4.53817e-07
FGF13-AS1	-1.49816	4.40251	2.28242e-08	4.87842e-07
MIR4537	-1.33067	4.5933	2.3052e-08	4.92082e-07
C9orf135	-1.68802	4.30298	2.51706e-08	5.34478e-07
FNDC9	-1.04417	4.93875	2.87062e-08	6.03729e-07
LINC00648	-1.58141	4.36889	2.92375e-08	6.12772e-07
NPAP1	-1.77024	4.26162	2.97057e-08	6.2151e-07
TEX101	-1.05272	4.91859	3.0792e-08	6.4368e-07
LOC101928847	-1.41115	4.47883	3.12253e-08	6.52175e-07
LILRP2	-1.05841	4.92629	3.50751e-08	7.20767e-07
LINC00836	-1.96711	4.14213	3.59112e-08	7.36457e-07
LOC101927392	-1.87871	4.18055	3.59299e-08	7.36457e-07
AQP12A	-1.01104	4.9799	3.85925e-08	7.87033e-07
LOC283856	-1.04554	4.89488	4.02305e-08	8.17683e-07
AMHR2	-1.26153	4.62194	4.33346e-08	8.7856e-07
YWHAEP7	-1.49789	4.40465	4.33804e-08	8.78752e-07
RAB6C-AS1	-1.66454	4.28613	4.48322e-08	9.05887e-07
LINC01532	-2.26737	3.99652	5.80865e-08	1.15443e-06
MORC1	-1.57149	4.31025	5.93902e-08	1.17841e-06
TRDN	-1.25743	4.58714	5.9706e-08	1.18371e-06
LCE2A	-2.44248	3.94025	5.98529e-08	1.18455e-06
LINC00307	-2.41569	3.93563	5.98529e-08	1.18455e-06
PGA5	-2.1033	4.04705	6.13732e-08	1.21179e-06
WFIKKN2	-1.02935	4.8938	6.40099e-08	1.25872e-06
PCDHB1	-1.52263	4.35531	6.56816e-08	1.29011e-06
SLITRK1	-1.66483	4.28847	6.60688e-08	1.29605e-06
ANKRD20A4	-1.31996	4.54891	6.82572e-08	1.3379e-06
FFAR1	-1.69228	4.27597	7.29288e-08	1.426e-06
LOC101928932	-1.44451	4.42082	7.73253e-08	1.49985e-06
GRID2	-1.44363	4.42375	7.73253e-08	1.49985e-06
PGPEP1L	-1.50611	4.37915	7.82798e-08	1.51463e-06
BFSP2-AS1	-1.73226	4.23528	8.64353e-08	1.65927e-06
SYT6	-1.09167	4.7588	9.67802e-08	1.84614e-06
LINC01625	-1.73277	4.20054	1.05074e-07	1.98869e-06
MT1HL1	-1.82539	4.18372	1.08946e-07	2.05555e-06
LINC00640	-1.35221	4.48466	1.19495e-07	2.24059e-06
MRGPRF-AS1	-1.0801	4.79301	1.23697e-07	2.31222e-06
GCGR	-1.0565	4.86439	1.32945e-07	2.46795e-06
FAM133A	-1.22244	4.58666	1.36521e-07	2.52851e-06
C10orf142	-1.50359	4.35757	1.41354e-07	2.60408e-06
GH1	-1.70441	4.21367	1.52988e-07	2.79501e-06
PLA2G2C	-1.06325	4.76313	1.59525e-07	2.90129e-06
SFTPA1	-1.25026	4.5476	1.62077e-07	2.9455e-06
SPATA22	-1.49711	4.34643	1.6295e-07	2.95914e-06
PCDH15	-1.22884	4.56988	1.64782e-07	2.98792e-06
GABRA1	-1.89196	4.10118	1.67311e-07	3.02698e-06
LOC283683	-1.10741	4.73895	1.67696e-07	3.03168e-06
MTHFD2P1	-1.8572	4.12371	1.75084e-07	3.15817e-06
CYP8B1	-1.0836	4.76821	1.84493e-07	3.31553e-06
TRIM50	-1.07863	4.76625	1.84493e-07	3.31553e-06
FAM19A4	-1.23267	4.56692	1.9001e-07	3.40306e-06
LINC01783	-1.21015	4.62635	1.97665e-07	3.53649e-06
MIR378A	-1.24366	4.55954	1.98789e-07	3.55397e-06
MROH7-TTC4	-1.09873	4.7339	2.37731e-07	4.17616e-06
OR10G4	-2.27713	3.9563	2.40469e-07	4.21508e-06
CRB1	-1.22325	4.58897	2.42188e-07	4.23907e-06
KLRF2	-1.57861	4.29331	2.42884e-07	4.24818e-06
MIR133A1HG	-1.11358	4.70005	2.53573e-07	4.416e-06
GRIA2	-1.14391	4.68819	2.60729e-07	4.52434e-06
MIR137HG	-1.75087	4.16746	2.85762e-07	4.93398e-06
GKN2	-1.77119	4.1493	2.97114e-07	5.11109e-06
DKFZp779M0652	-1.04119	4.8189	2.97286e-07	5.11109e-06
LINC02289	-1.05386	4.76986	2.98608e-07	5.13017e-06
MYL2	-1.36762	4.43496	3.03767e-07	5.20771e-06
SPAG6	-1.33357	4.43718	3.03767e-07	5.20771e-06
CHRNA4	-1.62833	4.25173	3.07934e-07	5.2656e-06
MMD2	-1.73972	4.15321	3.15007e-07	5.37756e-06
CNTN5	-1.18831	4.6008	3.35859e-07	5.71739e-06
SERPINA11	-1.1189	4.71595	3.44309e-07	5.8489e-06
KIR3DL2	-1.17942	4.59111	3.53008e-07	5.9799e-06
CELA3A	-1.07631	4.75437	3.65023e-07	6.1791e-06
MIR1268A	-1.65752	4.20149	4.13789e-07	6.95113e-06
LINC02287	-1.65112	4.19986	4.13789e-07	6.95113e-06
TRIM63	-1.06591	4.76293	4.1829e-07	7.01215e-06
LOC101927188	-1.97046	4.04807	4.31277e-07	7.2099e-06
LOC105376609	-1.649	4.19687	4.41722e-07	7.3794e-06
HLX-AS1	-1.39343	4.36392	4.55502e-07	7.58867e-06
DDX25	-1.08695	4.72477	4.74159e-07	7.86701e-06
LINC01344	-1.30747	4.46136	4.84867e-07	8.03367e-06
LOC102724804	-1.1376	4.63142	4.89119e-07	8.08877e-06
LINC01266	-1.13118	4.62686	4.89119e-07	8.08877e-06
FETUB	-1.43399	4.34222	5.8195e-07	9.49277e-06
LINC01799	-1.62834	4.20878	6.56874e-07	1.0629e-05
DACH2	-1.02652	4.74826	7.15026e-07	1.15161e-05
LMNTD1	-1.64471	4.19067	7.2037e-07	1.15944e-05
LOC105371899	-1.73958	4.12268	8.6969e-07	1.37498e-05
LOC101928812	-1.20883	4.48805	9.16623e-07	1.44364e-05
FAM153A	-1.04479	4.71351	9.36008e-07	1.46939e-05
SMIM2-IT1	-1.47377	4.27469	9.63909e-07	1.51123e-05
GPR149	-2.01896	3.99398	1.01159e-06	1.57781e-05
PLG	-1.45908	4.3162	1.04548e-06	1.62752e-05
LINC01239	-1.06243	4.67371	1.05833e-06	1.64541e-05
ACSM2B	-1.49138	4.2592	1.10549e-06	1.71104e-05
TACR3	-1.42608	4.30745	1.12559e-06	1.74104e-05
C5orf64	-1.34471	4.37766	1.17173e-06	1.80548e-05
HBM	-2.01756	4.00856	1.19607e-06	1.83831e-05
BTNL2	-1.70511	4.1695	1.20962e-06	1.85324e-05
FGF16	-1.5228	4.23387	1.26074e-06	1.92426e-05
LOC105373878	-1.36304	4.32978	1.26947e-06	1.93588e-05
MRGPRD	-1.81572	4.08924	1.57265e-06	2.35431e-05
CCL16	-1.06665	4.64296	1.58175e-06	2.365e-05
LINC02055	-1.49707	4.20866	1.60681e-06	2.39656e-05
PGM5P4-AS1	-1.22576	4.45033	1.97284e-06	2.89434e-05
CFAP221	-1.06311	4.66356	2.09766e-06	3.06816e-05
KBTBD13	-1.68464	4.1401	2.15938e-06	3.15082e-05
MIR4269	-1.59773	4.14759	2.26989e-06	3.30212e-05
SLC4A1	-1.17914	4.50671	2.35525e-06	3.41807e-05
GAL3ST3	-1.93997	4.01897	2.39422e-06	3.47047e-05
UGT1A7	-1.055	4.66799	2.40202e-06	3.47554e-05
LOC101927143	-1.03753	4.67404	2.40202e-06	3.47554e-05
LOC101928942	-1.88456	4.02746	2.47587e-06	3.57385e-05
ASCL4	-1.77824	4.04591	2.53728e-06	3.65377e-05
LINC02232	-1.73733	4.0707	2.68679e-06	3.84846e-05
LOC100507389	-1.50877	4.19351	2.73145e-06	3.89699e-05
PGM5P3-AS1	-1.41843	4.24922	2.74854e-06	3.91836e-05
SRRM4	-1.0644	4.58533	3.04402e-06	4.29409e-05
TMEM174	-1.94395	3.98016	3.26659e-06	4.58136e-05
MDGA2	-1.48991	4.20781	3.62981e-06	5.03823e-05
NDST4	-1.25338	4.40624	3.77703e-06	5.23358e-05
NPHS2	-1.14526	4.51099	4.03471e-06	5.57785e-05
LHFPL1	-1.23303	4.38868	4.17709e-06	5.75497e-05
ZSCAN1	-1.20541	4.44333	4.26995e-06	5.86954e-05
LOC101927023	-1.55206	4.18613	4.35908e-06	5.98866e-05
UNC13C	-1.10325	4.54677	4.54613e-06	6.22093e-05
CACNG6	-1.11753	4.50443	4.92018e-06	6.69493e-05
SERPINB11	-2.17732	3.85495	5.00545e-06	6.77289e-05
TRAPPC3L	-1.17957	4.42831	5.17605e-06	6.96867e-05
NCAM1-AS1	-1.36877	4.29438	5.39684e-06	7.24477e-05
GPR31	-1.01066	4.61852	5.40031e-06	7.24477e-05
TEPP	-1.09462	4.539	5.55595e-06	7.43877e-05
LINC01982	-1.41444	4.20346	5.75148e-06	7.67509e-05
ZIC4	-1.3486	4.29608	5.77057e-06	7.69208e-05
LOC101929163	-1.59126	4.13387	5.7992e-06	7.726e-05
LOC105379252	-1.89583	3.96579	5.93066e-06	7.8881e-05
KLHL40	-1.8841	3.96955	5.93066e-06	7.8881e-05
KCNC2	-1.40243	4.25107	6.11109e-06	8.07926e-05
LRRC52	-2.02317	3.91436	6.14406e-06	8.10956e-05
CCDC160	-1.15516	4.46033	6.15462e-06	8.11906e-05
LINC00163	-1.2022	4.41145	6.27132e-06	8.264e-05
SPIC	-1.47917	4.18524	6.58769e-06	8.64795e-05
LINC01797	-1.2364	4.37749	6.71291e-06	8.79801e-05
MYH2	-1.14379	4.43731	6.81299e-06	8.89547e-05
PHF21B	-1.11367	4.49347	7.07629e-06	9.21936e-05
OR2T8	-1.46568	4.1686	7.4928e-06	9.71495e-05
LOC100129129	-1.73277	4.0368	7.72423e-06	9.97761e-05
OSTN	-1.49459	4.16737	7.85741e-06	0.000101181
C10orf90	-1.1101	4.482	8.63887e-06	0.000110646
PABPC1L2B	-2.02555	3.93687	8.69234e-06	0.000111096
CISTR	-1.95145	3.94003	8.69234e-06	0.000111096
UGT1A4	-1.53357	4.14285	8.83858e-06	0.000112667
LINC02106	-1.51832	4.14847	8.83858e-06	0.000112667
SEPT12	-1.10457	4.53673	9.17605e-06	0.000116418
ADAD2	-1.05829	4.54594	9.17605e-06	0.000116418
UGT2B11	-1.10336	4.48157	9.4612e-06	0.000119597
LINC02078	-1.14266	4.43122	9.90039e-06	0.000124304
OVAAL	-2.13225	3.84924	1.013e-05	0.000126661
MIR8071-1	-1.03383	4.57619	1.10218e-05	0.000136963
LINC02308	-1.19722	4.36438	1.11146e-05	0.000137904
AGTR2	-1.29972	4.29675	1.11216e-05	0.00013792
LRRTM3	-1.30182	4.28609	1.24752e-05	0.00015275
LOC101927417	-1.46896	4.15944	1.25188e-05	0.000153207
LINC01159	-1.72811	4.00576	1.28442e-05	0.000156556
OR6F1	-2.05392	3.87995	1.32378e-05	0.000160948
POM121L2	-1.02115	4.57127	1.39189e-05	0.000168552
SLC17A3	-1.3816	4.19197	1.42595e-05	0.000171987
LOC101927359	-1.4765	4.12278	1.53102e-05	0.000183472
LOC101926892	-1.09268	4.48169	1.58123e-05	0.000189112
MIR10B	-1.10812	4.42483	1.9177e-05	0.000225567
ANKRD62	-1.22708	4.31223	1.95621e-05	0.000229539
ANKRD7	-1.19555	4.30994	1.95621e-05	0.000229539
IRX1	-1.91229	3.95427	1.97332e-05	0.000231322
LINC00334	-1.41612	4.18361	2.23055e-05	0.00025872
LOC101929106	-1.73995	3.98993	2.28565e-05	0.000264477
CHL1-AS1	-1.62971	4.01699	2.28731e-05	0.000264544
LIPI	-1.11618	4.40303	2.34023e-05	0.000269633
ADGRA1	-1.25542	4.31865	2.40906e-05	0.000276511
CNTN6	-1.06178	4.46445	2.52581e-05	0.000288816
LINC01445	-1.94299	3.86513	2.62088e-05	0.000297997
LINC01251	-1.03022	4.50242	2.74791e-05	0.0003104
HSF5	-1.01505	4.50592	2.74791e-05	0.0003104
PGLYRP2	-1.03028	4.53928	3.32389e-05	0.000368582
LOC105369306	-1.22298	4.31388	3.56389e-05	0.000391963
CLEC19A	-1.18734	4.31537	3.56389e-05	0.000391963
OR6M1	-1.78252	3.96579	3.75876e-05	0.00041134
FAM153B	-1.21339	4.27169	4.25016e-05	0.000459918
ATP13A5	-1.1764	4.30087	4.32151e-05	0.000466247
LOC101929538	-1.88805	3.85815	5.05035e-05	0.000533859
TDH	-1.10633	4.33857	5.18187e-05	0.000546331
MOG	-1.46523	4.0661	5.18551e-05	0.000546476
SSTR4	-1.59024	4.02138	6.03805e-05	0.000630557
ZBBX	-1.52227	4.02934	6.03805e-05	0.000630557
LINC02422	-1.03097	4.40674	6.07535e-05	0.000634178
GABRG3	-1.26184	4.23276	6.17043e-05	0.000642441
CPEB1-AS1	-1.25078	4.23265	6.17043e-05	0.000642441
AKAIN1	-1.04962	4.43392	6.22335e-05	0.00064656
CTXN3	-1.63213	3.94127	6.29992e-05	0.000653114
CNTN4-AS2	-1.60652	4.00658	6.56408e-05	0.000678397
TAT-AS1	-1.04755	4.41574	6.61125e-05	0.000682467
AADACL4	-1.66247	3.97639	6.62043e-05	0.000683123
SFTPC	-1.19489	4.25882	6.65775e-05	0.000686681
FGF10-AS1	-1.08249	4.38864	6.97067e-05	0.000715131
TSHB	-1.28138	4.18339	6.98195e-05	0.000715547
LINC02269	-1.45104	4.07138	7.46117e-05	0.000758877
PTPRQ	-1.21711	4.21594	7.74496e-05	0.000785102
LOC105378137	-1.79189	3.88124	7.80595e-05	0.000790622
LINC01502	-1.05394	4.42309	8.16062e-05	0.000821731
P3H2-AS1	-1.35299	4.10965	8.69069e-05	0.0008661
MIR215	-1.10495	4.34119	8.9163e-05	0.00088313
MAPT-IT1	-1.50574	4.03728	9.13593e-05	0.000903404
SLC6A11	-1.04424	4.40771	9.37652e-05	0.000926439
CELA1	-1.13939	4.26114	9.41284e-05	0.000929269
H1FNT	-1.32445	4.14571	9.83726e-05	0.000967224
TCL1B	-1.68447	3.90998	9.9633e-05	0.000978028
SLC6A5	-1.60652	3.99599	0.000108024	0.00104934
GC	-1.26837	4.12757	0.000119964	0.00115054
SLC6A10P	-1.30092	4.1405	0.000151741	0.00142855
CCDC26	-1.2589	4.13623	0.000151741	0.00142855
LINC01122	-1.04188	4.35434	0.00017369	0.00161031
HSPB2-C11orf52	-1.43207	3.99307	0.000180927	0.00167228
TEX33	-1.49659	3.98591	0.000184489	0.00170196
LINC01788	-1.43955	4.06103	0.000189819	0.00174713
LRTM1	-1.23172	4.15075	0.000194427	0.00178142
FAM138B	-1.63266	3.92357	0.000194532	0.00178171
LINC01497	-1.60158	3.96612	0.000195955	0.00179406
LINC00838	-1.74305	3.91856	0.000197319	0.00180415
ACSM2A	-1.16858	4.21349	0.000205782	0.00187269
LINC01300	-1.11538	4.24456	0.000213147	0.00192812
PAUPAR	-1.68857	3.86786	0.000272062	0.0023992
VSX1	-1.07907	4.29775	0.000277182	0.00243637
LINC02206	-1.28787	4.11532	0.000277949	0.00244222
LOC105373764	-1.06858	4.30359	0.000337103	0.0028914
HTR1E	-1.55099	3.91675	0.000346401	0.00296615
ART1	-1.06432	4.2822	0.000354851	0.00302851
OR52N4	-1.04512	4.25101	0.000355442	0.00303178
MIR339	-1.02133	4.32374	0.000372385	0.00316071
LOC105369486	-1.24834	4.07534	0.000391809	0.00330471
MT1B	-1.45877	4.00811	0.000399409	0.00336179
CFC1	-1.29653	4.06734	0.000401279	0.00337635
LOC729305	-1.09618	4.22841	0.000451878	0.00375124
GGT3P	-1.12479	4.17183	0.000466083	0.00385462
OR3A2	-1.42845	3.97048	0.000498452	0.00407912
NMBR	-1.13598	4.15191	0.000549981	0.0044452
SNTG1	-1.37426	4.02914	0.000551725	0.00445484
C1orf140	-1.10439	4.18325	0.00056476	0.00455401
IL25	-1.48767	3.93628	0.000583235	0.00467496
MIR342	-1.48919	3.91241	0.000597668	0.0047654
LOC105375115	-1.41855	3.91002	0.000597668	0.0047654
GPR33	-1.24314	4.07048	0.000608703	0.00484222
LOC100144595	-1.04425	4.23018	0.000631158	0.00499133
LOC101929897	-1.02635	4.22596	0.000631158	0.00499133
MEI4	-1.05907	4.16662	0.000669033	0.00524119
SUPT20HL1	-1.10234	4.18875	0.00067605	0.0052859
APOC3	-1.1654	4.13295	0.00068668	0.00536036
C5orf67	-1.13594	4.16529	0.000688592	0.00537182
C1orf167	-1.04049	4.26404	0.000695102	0.00542085
LINC01586	-1.28422	4.02765	0.000869412	0.00659951
LOC105374344	-1.04038	4.22287	0.000909065	0.00685751
LINC01324	-1.58843	3.85567	0.000930381	0.00700303
LINC01028	-1.66791	3.85174	0.000937399	0.00704708
SPATA48	-1.54336	3.85042	0.000937399	0.00704708
LINC01489	-1.03137	4.19267	0.000981523	0.00733325
MAGEB2	-1.56562	3.87104	0.00103721	0.00770416
LINC01102	-1.2405	4.06998	0.00121713	0.00885842
MIR6503	-1.18502	4.01816	0.00133844	0.00955743
LOC105369438	-1.58016	3.82309	0.00136622	0.00974143
OR1E1	-1.52741	3.81772	0.00137361	0.00978259
OR14I1	-1.06517	4.12059	0.00147892	0.0104313
ARL5C	-1.37796	3.93148	0.0015118	0.0106413
LINC01736	-1.29848	3.93918	0.0015118	0.0106413
FAM205C	-1.13105	4.11973	0.00151265	0.0106413
MIR514B	-1.0645	4.1163	0.00151265	0.0106413
NXPH2	-1.08205	4.08963	0.00151368	0.0106455
HTR5A	-1.54595	3.78778	0.00154044	0.0108211
LOC101929217	-1.34301	3.91549	0.00167144	0.0116354
LINC01616	-1.57837	3.84146	0.0017061	0.0118405
FAM187B	-1.202	4.02673	0.00173554	0.0120172
RFPL4AL1	-1.37936	3.88867	0.00178885	0.0123089
SPDYE4	-1.11721	4.06654	0.00180508	0.012403
TPH2	-1.15308	4.09523	0.00184911	0.0126157
MIR6076	-1.19833	4.01047	0.00208322	0.0139807
CXorf67	-1.2024	3.9563	0.00216618	0.0144454
SPAM1	-1.2087	3.95087	0.00219175	0.0145838
MIR4507	-1.13669	4.04142	0.00219361	0.0145921
ACOT12	-1.08019	4.11528	0.00222373	0.0147661
MIR4432HG	-1.29316	3.93452	0.00248566	0.0162228
MIR4795	-1.28092	3.92844	0.00248566	0.0162228
MIR5707	-1.28069	3.93273	0.00251142	0.0163733
LINC01264	-1.50169	3.81517	0.0026237	0.0170139
CRYGD	-1.46779	3.81187	0.0026237	0.0170139
LINC02148	-1.16925	4.02102	0.00266035	0.0172052
LINC01891	-1.06982	4.09273	0.00272901	0.0176116
VPS13A-AS1	-1.05679	4.05864	0.00275907	0.0177914
RBM46	-1.32147	3.91254	0.00279759	0.0179919
NKX1-2	-1.37184	3.9037	0.00282281	0.0181396
FAM170B	-1.2307	3.97064	0.00295568	0.0188533
LINC02090	-1.33509	3.8831	0.00308395	0.0195079
LOC105374428	-1.45121	3.84013	0.00312552	0.0197081
MIR1270	-1.43222	3.83808	0.00312552	0.0197081
CDH12	-1.02289	4.10135	0.00318617	0.0200124
PRTN3	-1.0183	4.07448	0.00329242	0.0205623
LOC101928251	-1.10315	4.03178	0.00336627	0.0209641
LOR	-1.28304	3.9436	0.00351753	0.0217746
MIR30C2	-1.16522	3.9783	0.0039253	0.0238204
ANKRD20A2	-1.02985	4.05608	0.00404686	0.0244658
LINC02360	-1.10213	4.0116	0.00410218	0.0247326
COX6A2	-1.05965	4.06506	0.00492795	0.0288073
LINC01930	-1.41864	3.8072	0.00496771	0.0290117
OR2S2	-1.41867	3.8072	0.00498612	0.0290724
UMOD	-1.39756	3.80524	0.00498612	0.0290724
LINC01446	-1.07251	4.02815	0.0050411	0.0293385
LINC00320	-1.26183	3.8742	0.00519139	0.0301145
LOC101928358	-1.28685	3.87719	0.00522609	0.030294
OR14K1	-1.24236	3.93769	0.00554637	0.0319213
LOC101929445	-1.17027	3.93755	0.00554637	0.0319213
MIR7152	-1.13361	3.93645	0.00554637	0.0319213
MIR4322	-1.29265	3.85567	0.00558471	0.0320733
LINC02506	-1.19062	3.93037	0.00559756	0.032108
MIR149	-1.36453	3.83097	0.0056223	0.0321671
OR3A1	-1.33247	3.8277	0.0056223	0.0321671
LINC01804	-1.34383	3.83364	0.00564821	0.0322848
CLDN17	-1.30105	3.76809	0.00645718	0.0361241
MYL7	-1.223	3.91002	0.00655143	0.0365584
DEFB132	-1.14222	3.91376	0.00660359	0.0367986
OR8D4	-1.27409	3.86468	0.00872601	0.0465573
LINC02502	-1.30152	3.86786	0.00877571	0.0467916
LOC285766	-1.11922	3.92465	0.00882699	0.0470132
VSX2	-1.00983	3.99837	0.00913507	0.0484515
ZIM2	-1.00377	4.00213	0.00923486	0.0488951
LINC01284	-1.3064	3.79707	0.00941999	0.0495571

## Sheet: Diff_UP
	logFC	logCPM	PValue	FDR
LINC02418	2.85165	5.45489	8.21268e-60	9.94022e-56
KLK6	2.91126	5.3814	1.21121e-58	9.77324e-55
CST1	2.36481	5.5473	1.23028e-51	4.96357e-48
FEZF1-AS1	3.66123	4.9623	2.02469e-50	7.00166e-47
KLK8	3.85187	4.83551	4.32091e-46	1.30745e-42
LOC101927884	4.03131	4.69083	1.44245e-41	3.49173e-38
SPERT	3.85848	4.71444	4.91676e-40	9.91834e-37
FEZF1	3.59069	4.75551	6.2646e-40	1.16652e-36
COL10A1	1.89503	5.61886	2.70459e-39	4.67644e-36
CST2	2.71301	5.03778	3.42339e-38	5.16781e-35
CST4	3.8254	4.66003	8.8291e-38	1.12487e-34
KLK7	2.72882	5.03359	9.80514e-38	1.18677e-34
DKK4	2.90798	4.92094	1.05617e-36	1.21747e-33
SFTA2	2.94747	4.88342	1.13296e-36	1.24662e-33
SOX14	3.26056	4.76822	3.45811e-36	3.34842e-33
IBSP	3.10306	4.82398	1.70944e-35	1.59155e-32
LINC01234	2.53969	5.01244	1.39278e-33	1.02166e-30
NOTUM	1.79778	5.55988	1.94724e-33	1.38638e-30
KRT75	3.05027	4.77925	5.50698e-33	3.70298e-30
MMP7	1.54818	5.78802	7.81874e-33	4.98074e-30
ZIC5	3.19069	4.70209	2.04855e-32	1.23973e-29
KRT80	1.44474	5.88861	8.15212e-32	4.81313e-29
C6orf15	3.09534	4.7347	9.37442e-32	5.40301e-29
LEMD1	2.04838	5.24004	1.57542e-31	8.66732e-29
LINC00858	2.46482	4.93094	3.42526e-30	1.59452e-27
WNT2	1.58446	5.62658	1.08838e-29	4.79026e-27
C5orf46	3.19018	4.62372	3.78406e-29	1.62059e-26
KLC3	2.50778	4.8665	1.16555e-28	4.78211e-26
LOC101927318	3.10707	4.61918	2.54746e-28	9.9462e-26
EPYC	2.69291	4.78056	5.31864e-28	2.03942e-25
OTX1	1.88277	5.24953	5.82599e-28	2.16969e-25
COMP	1.47559	5.68525	1.24237e-27	4.48868e-25
C8orf74	3.82718	4.36896	4.3328e-27	1.43677e-24
IGFL1	4.00222	4.34902	1.5982e-26	4.89716e-24
FGF19	2.45306	4.82209	1.84406e-26	5.5799e-24
ESM1	1.5605	5.52901	1.88317e-26	5.62788e-24
KRT6A	2.12475	5.00578	5.8596e-26	1.66875e-23
WNT7B	2.22497	4.92491	7.93895e-26	2.20894e-23
NPSR1-AS1	2.90363	4.60131	9.04651e-26	2.46055e-23
TCN1	1.5831	5.47499	2.39512e-25	6.10301e-23
LOC400706	1.8867	5.13709	3.15117e-25	7.70508e-23
LINC02257	3.41745	4.41871	5.15944e-25	1.22446e-22
DMBX1	2.63203	4.66535	1.0304e-24	2.35309e-22
FOXQ1	1.2066	5.92969	2.44429e-24	5.33053e-22
FIRRE	1.98759	5.01764	5.985e-24	1.25982e-21
COL11A1	1.23766	5.86916	6.07574e-24	1.26789e-21
SP8	2.5786	4.68294	6.51178e-24	1.33585e-21
CDH3	1.09782	6.12067	7.61924e-24	1.53699e-21
AKR1C4	2.37347	4.77195	1.23056e-23	2.42179e-21
LY6G6F	3.17025	4.44117	1.46542e-23	2.86076e-21
KRT6B	1.53127	5.42448	1.55288e-23	3.00724e-21
SERPINA4	2.57876	4.65757	4.01333e-23	7.14344e-21
LINC01050	3.67195	4.31171	1.23875e-22	2.08239e-20
LINC01602	3.35118	4.33316	5.16904e-22	8.02029e-20
KRT16	1.99974	4.92006	1.10322e-21	1.6485e-19
PIWIL1	1.49182	5.38562	2.21996e-21	3.1426e-19
PCAT2	1.81464	5.03333	2.7003e-21	3.77839e-19
AMELX	2.65332	4.52619	4.17854e-21	5.71469e-19
LY6G6F-LY6G6D	1.57782	5.27184	5.51505e-21	7.41683e-19
GOLGA6L2	3.69847	4.24208	7.37417e-21	9.75445e-19
UCN2	1.99078	4.86826	7.80624e-21	1.02699e-18
PRR9	3.43394	4.27091	1.09694e-20	1.40496e-18
STPG4	1.76202	5.06293	2.29608e-20	2.90909e-18
LINC01593	3.65196	4.22683	2.71294e-20	3.4027e-18
SNORA74A	3.40263	4.26059	3.94189e-20	4.86843e-18
PRSS56	2.97571	4.38715	4.52869e-20	5.56477e-18
WT1	1.69269	5.10219	6.78024e-20	8.12521e-18
LINC01996	2.398	4.58519	7.29124e-20	8.69453e-18
SPRR1B	2.99585	4.37489	8.20026e-20	9.68311e-18
SPRR2D	2.94896	4.37721	8.20026e-20	9.68311e-18
RAET1L	1.65551	5.08922	1.05175e-19	1.22994e-17
KRT23	1.12556	5.8194	1.21399e-19	1.41283e-17
LY6G6D	1.5061	5.28155	1.36246e-19	1.57804e-17
GAD1	1.50101	5.25249	1.41141e-19	1.62695e-17
CLDN10-AS1	2.89151	4.3829	1.48392e-19	1.70243e-17
LOC101929705	1.55255	5.18386	1.81818e-19	2.0471e-17
MMP13	1.88996	4.92386	1.90828e-19	2.1386e-17
SLCO1B3	1.67797	5.06861	3.83942e-19	4.16775e-17
LINC01101	2.92874	4.36998	4.84996e-19	5.17194e-17
SPRR2A	2.69372	4.42921	5.01891e-19	5.32863e-17
LINC01411	2.16125	4.67682	5.26576e-19	5.5421e-17
ELFN1-AS1	1.18966	5.66098	7.33331e-19	7.68474e-17
C6orf223	1.02923	5.95939	7.42596e-19	7.74829e-17
LINC01169	2.73072	4.40776	9.2953e-19	9.65714e-17
STRA6	1.19903	5.61978	9.68034e-19	9.97157e-17
DDN	1.33598	5.4206	1.07113e-18	1.09404e-16
GBX2	2.82097	4.38277	1.66298e-18	1.66346e-16
CPNE7	1.0484	5.8905	1.74123e-18	1.73456e-16
ELF5	2.301	4.60143	2.7243e-18	2.65916e-16
HULC	1.95137	4.7847	3.34623e-18	3.22718e-16
BBOX1-AS1	1.40677	5.3049	4.01941e-18	3.8156e-16
PAEP	2.40516	4.51638	6.09982e-18	5.63582e-16
SALL4	1.30088	5.43003	6.39727e-18	5.88817e-16
LINC01594	2.00217	4.70014	2.51376e-17	2.13511e-15
IFITM5	2.74702	4.33178	2.99475e-17	2.51715e-15
MMP8	2.05472	4.66758	3.07313e-17	2.56521e-15
TCF24	2.31952	4.52973	3.14027e-17	2.61225e-15
SPRR1A	3.01632	4.25274	3.33728e-17	2.75718e-15
LINC01977	1.53808	5.02541	8.72022e-17	6.85358e-15
LOC100505782	3.54056	4.1138	1.15949e-16	8.96737e-15
MCIDAS	1.47646	5.11756	1.25598e-16	9.6214e-15
CNTD2	1.15534	5.53113	2.11499e-16	1.56568e-14
OBP2B	2.88823	4.26214	2.63035e-16	1.9121e-14
LINC01511	2.48989	4.40902	3.1361e-16	2.25939e-14
HTR1D	1.079	5.65301	4.92527e-16	3.40646e-14
RP1	2.68597	4.30416	5.56219e-16	3.82511e-14
FABP6	1.12012	5.61026	7.37386e-16	4.95831e-14
LOC102724908	2.69751	4.29047	9.95172e-16	6.61817e-14
SNORA71D	2.66931	4.29871	9.95172e-16	6.61817e-14
LOC401585	1.93189	4.66411	1.20952e-15	7.9562e-14
KRT31	3.42856	4.08425	1.66251e-15	1.07318e-13
LINC01655	3.32884	4.13061	1.71046e-15	1.09537e-13
DCSTAMP	1.7418	4.80435	1.97782e-15	1.25992e-13
KRTAP5-4	2.33956	4.42569	2.27312e-15	1.44046e-13
EPHX4	1.05882	5.65658	2.70118e-15	1.69398e-13
C3P1	2.71416	4.25298	5.67682e-15	3.44408e-13
PAH	1.43417	5.07164	6.17162e-15	3.71633e-13
EN2	1.70149	4.78886	7.21918e-15	4.30431e-13
RNA5S9	3.17674	4.09001	1.19618e-14	6.94388e-13
IL11	1.1317	5.45829	1.42203e-14	8.17652e-13
HABP2	1.79556	4.71185	1.8767e-14	1.06392e-12
LINC01913	2.9135	4.19097	2.74196e-14	1.52937e-12
CCDC198	2.55739	4.28594	2.93337e-14	1.63237e-12
SNORA54	2.74444	4.21766	3.15265e-14	1.74238e-12
IRX5	1.43259	4.98698	4.64358e-14	2.49794e-12
LINC01615	1.7107	4.7242	4.78238e-14	2.5669e-12
PTF1A	2.80761	4.18936	5.02506e-14	2.69119e-12
ULBP1	1.4026	5.03839	5.36467e-14	2.86041e-12
REG1B	1.05685	5.58284	5.58559e-14	2.97166e-12
SNORA74D	2.79244	4.20472	5.71265e-14	3.02595e-12
LOC101927480	1.11399	5.43624	6.73551e-14	3.54449e-12
C1orf105	1.78597	4.66079	7.08672e-14	3.71317e-12
LOC101929128	1.96897	4.54272	8.44029e-14	4.37504e-12
TMEM132D-AS1	2.95141	4.1262	8.83406e-14	4.54992e-12
SPRR3	2.29975	4.36593	9.09546e-14	4.67461e-12
LINC02428	2.83355	4.17649	9.20159e-14	4.70915e-12
MAGEA6	2.81849	4.17965	9.20159e-14	4.70915e-12
FGF20	1.98898	4.50483	1.15978e-13	5.8489e-12
LINC02345	1.60197	4.79674	1.25647e-13	6.31025e-12
GJB4	1.07348	5.46572	1.36012e-13	6.79253e-12
ZNF280A	2.62176	4.24245	3.16766e-13	1.52748e-11
KRT83	1.92158	4.51079	3.28783e-13	1.57914e-11
UNC93A	1.07438	5.43765	3.88941e-13	1.84972e-11
PLAC4	1.18691	5.22285	4.04507e-13	1.91998e-11
LINC01711	1.95148	4.50514	4.18198e-13	1.97721e-11
CCAT2	2.16263	4.41738	4.59578e-13	2.15184e-11
SNORA71A	1.45681	4.92065	5.47478e-13	2.51955e-11
ULBP2	1.16258	5.27534	5.87715e-13	2.67421e-11
CRAT37	2.04497	4.44594	6.0138e-13	2.73126e-11
SIX1	1.38305	4.97504	6.04316e-13	2.73945e-11
FGB	1.86766	4.55404	6.13054e-13	2.77387e-11
TNNI3	1.35968	5.00811	6.50629e-13	2.92204e-11
KRT7-AS	1.82392	4.56768	7.75452e-13	3.45062e-11
MMP20	2.05657	4.42441	8.73861e-13	3.83912e-11
CPA4	1.6111	4.70717	9.5317e-13	4.16487e-11
NXPH1	2.69834	4.17767	1.09962e-12	4.79614e-11
ASCL5	1.17409	5.19763	1.45044e-12	6.19237e-11
SPATA12	1.16242	5.22957	1.62909e-12	6.93064e-11
SNORD48	2.13848	4.30975	2.46261e-12	1.01902e-10
SPRY4-AS1	1.39932	4.88905	2.71068e-12	1.10467e-10
FAM222A-AS1	1.20129	5.14634	3.25839e-12	1.3212e-10
PTTG3P	2.15873	4.28531	3.84816e-12	1.55254e-10
LINC02266	2.89749	4.08025	3.8557e-12	1.55299e-10
CXCL17	1.55766	4.7161	4.07698e-12	1.63396e-10
PLA2G3	1.27289	5.01173	5.45498e-12	2.14017e-10
MCEMP1	1.09868	5.2664	5.84834e-12	2.28709e-10
SLAMF9	1.44095	4.83921	5.9666e-12	2.32582e-10
APELA	1.49721	4.77282	7.00324e-12	2.69091e-10
RNU5A-1	2.35647	4.2248	7.98605e-12	3.03482e-10
LPO	1.54447	4.73083	8.64247e-12	3.26888e-10
ABCA9-AS1	1.97733	4.40121	1.03321e-11	3.87766e-10
RNU5E-1	2.51052	4.17579	1.07879e-11	4.03619e-10
RNU5B-1	2.44759	4.17512	1.07879e-11	4.03619e-10
ONECUT3	1.50669	4.7236	1.20582e-11	4.47002e-10
SNORA23	1.88253	4.42916	1.2208e-11	4.51865e-10
ZIC2	1.13728	5.22048	1.24798e-11	4.60517e-10
LINC02081	1.37103	4.86275	1.38001e-11	5.06918e-10
SLCO1B7	2.93742	4.03302	1.464e-11	5.36954e-10
ALKAL1	1.08296	5.27806	1.54036e-11	5.64108e-10
KRT87P	1.93627	4.42301	1.64986e-11	6.00575e-10
OFCC1	2.11843	4.32099	1.65713e-11	6.02313e-10
LINC01210	3.0445	3.99528	1.87264e-11	6.77594e-10
NXPH4	1.01676	5.3553	2.24416e-11	8.04805e-10
SNORA71C	1.2795	4.96743	2.38389e-11	8.51133e-10
CST5	2.28236	4.21829	2.41076e-11	8.59461e-10
PRSS41	1.65173	4.57772	2.66199e-11	9.40712e-10
BAAT	1.48421	4.72404	3.01005e-11	1.05601e-09
MUC6	1.02234	5.33271	3.01547e-11	1.05638e-09
LINC00941	1.3064	4.94926	3.12336e-11	1.09101e-09
SMKR1	1.09608	5.23688	3.17167e-11	1.10629e-09
ARNTL2-AS1	2.63122	4.11402	3.70138e-11	1.28366e-09
LUCAT1	1.37904	4.85143	4.09489e-11	1.40603e-09
DMRT3	1.88614	4.404	4.7982e-11	1.63822e-09
IFNE	2.30891	4.19201	5.11543e-11	1.7343e-09
SNORD30	2.86177	4.01629	5.30744e-11	1.79438e-09
LOC100507377	2.59795	4.08681	6.10278e-11	2.05752e-09
HIST1H4L	2.4418	4.13381	6.58791e-11	2.21491e-09
BTBD16	1.11444	5.16145	7.29427e-11	2.44899e-09
SERPINB7	1.64124	4.58149	7.52569e-11	2.52299e-09
MIR3189	1.33226	4.85418	7.97701e-11	2.65247e-09
MIR135B	2.77714	4.05167	8.27059e-11	2.74133e-09
TBX5	2.15098	4.26511	9.05616e-11	2.97857e-09
LINC02119	2.4113	4.12601	1.17599e-10	3.79056e-09
XIRP1	1.24686	4.94391	1.38667e-10	4.41672e-09
NANOS3	1.01701	5.27242	1.5407e-10	4.87525e-09
PPEF1	1.2914	4.89558	1.84935e-10	5.76896e-09
AKAP4	2.36887	4.15419	1.8595e-10	5.79318e-09
EVX1-AS	1.6374	4.54232	1.91672e-10	5.95612e-09
SNORA38	2.55747	4.07719	2.05315e-10	6.36371e-09
LINC01748	1.02547	5.27687	2.0748e-10	6.40622e-09
LINC00698	2.05094	4.29512	2.1026e-10	6.48377e-09
GJA3	1.20378	4.97201	2.62062e-10	7.94955e-09
DIRC1	2.16255	4.2151	2.82641e-10	8.54167e-09
C2-AS1	1.53995	4.60025	2.87365e-10	8.67362e-09
MYBPHL	1.86048	4.35873	3.04908e-10	9.16883e-09
USP26	2.60052	4.04096	3.05944e-10	9.18856e-09
HOXC11	1.43065	4.73296	3.11462e-10	9.33114e-09
LINC02544	1.86375	4.39899	3.33086e-10	9.95432e-09
LINC01704	2.61237	4.06311	3.5319e-10	1.05033e-08
CALCA	1.28387	4.8594	3.65341e-10	1.08484e-08
PPBP	1.0913	5.13518	3.84643e-10	1.13411e-08
SLCO1B1	2.42415	4.09778	3.94747e-10	1.15826e-08
CLDN16	1.07909	5.12349	3.97749e-10	1.16425e-08
CLMAT3	1.46769	4.61686	4.28046e-10	1.2454e-08
LEMD1-AS1	1.86974	4.34084	4.6234e-10	1.33554e-08
LOC101929532	1.48671	4.64293	4.7096e-10	1.35882e-08
DUSP9	1.30069	4.79184	5.06576e-10	1.45121e-08
IVL	2.86108	3.9589	5.25993e-10	1.49973e-08
SSTR5	1.04858	5.14594	5.65054e-10	1.60355e-08
SCARNA5	1.54154	4.5627	6.06985e-10	1.71851e-08
LINC01433	1.88953	4.31683	6.16897e-10	1.74454e-08
SNORD38A	2.52815	4.04396	6.87512e-10	1.9307e-08
KRT37	2.75099	3.99323	6.93496e-10	1.94524e-08
VGLL1	2.44501	4.08263	7.10921e-10	1.98492e-08
VAC14-AS1	1.12283	5.02009	7.34949e-10	2.04493e-08
AQP5	1.10028	5.0553	8.3849e-10	2.3144e-08
LINC02563	1.76252	4.40307	8.54735e-10	2.35387e-08
PRDM12	1.26153	4.83889	8.89105e-10	2.43468e-08
CLPSL2	2.65786	4.02517	1.05921e-09	2.88092e-08
MAGEA3	2.54718	4.02929	1.05921e-09	2.88092e-08
LOC100996351	1.84831	4.32988	1.06646e-09	2.89661e-08
CSTL1	1.62968	4.49056	1.19518e-09	3.21821e-08
LHX5	1.83603	4.32815	1.20478e-09	3.24044e-08
LINC00592	2.55972	4.05121	1.25571e-09	3.36251e-08
MT4	2.47747	4.07657	1.27844e-09	3.4158e-08
TAS2R38	1.25835	4.82295	1.43917e-09	3.81996e-08
LY6D	1.44277	4.5999	1.52625e-09	4.03339e-08
TMEM249	1.18207	4.88896	1.63146e-09	4.2927e-08
LINC01429	2.03585	4.21426	1.69558e-09	4.45173e-08
PRB1	2.6179	4.01664	1.96784e-09	5.09471e-08
LINC02254	1.81373	4.34423	2.02023e-09	5.22476e-08
CAMKV	1.1444	4.97041	2.04935e-09	5.27752e-08
RNY1	1.70833	4.36618	2.10977e-09	5.41581e-08
TDGF1P3	1.69448	4.36397	2.10977e-09	5.41581e-08
WFDC10A	1.93628	4.24965	2.28129e-09	5.83137e-08
LOC440742	1.59941	4.48038	2.39658e-09	6.11962e-08
MUC15	2.00316	4.20529	2.84456e-09	7.20274e-08
SLC26A9	1.50378	4.54779	3.11335e-09	7.83022e-08
LOC101926964	1.17505	4.90592	3.27456e-09	8.18032e-08
EIF3IP1	1.67289	4.33272	3.29535e-09	8.22376e-08
SBSN	1.7113	4.37996	3.32791e-09	8.28793e-08
LINC02027	2.57403	4.00751	3.65199e-09	9.04849e-08
SEMG2	2.32857	4.0828	3.68295e-09	9.088e-08
FOXI3	2.23492	4.08337	3.68295e-09	9.088e-08
LINC01807	1.41506	4.63828	3.73737e-09	9.20351e-08
PGC	1.06322	5.01845	3.75937e-09	9.24828e-08
KRT6C	2.07007	4.17964	3.98238e-09	9.71788e-08
SNORA84	2.03685	4.1839	3.98238e-09	9.71788e-08
CACNG8	1.01952	5.12673	4.04713e-09	9.86595e-08
SH3TC2-DT	1.46683	4.59073	4.1226e-09	1.00096e-07
TM4SF19	1.33743	4.71749	4.3657e-09	1.05364e-07
NKPD1	1.00755	5.1061	4.69549e-09	1.12538e-07
SNORD12C	2.01332	4.20075	4.76181e-09	1.13678e-07
NKX2-1	1.99327	4.19153	4.76181e-09	1.13678e-07
BEST3	1.37799	4.63663	4.94917e-09	1.17918e-07
CSF2	1.14487	4.88757	5.48044e-09	1.29682e-07
HBE1	1.87238	4.27012	7.28453e-09	1.69229e-07
LPP-AS1	2.70354	3.93045	7.59218e-09	1.76125e-07
FGA	1.32905	4.67705	7.59591e-09	1.76125e-07
APOA2	1.60406	4.40103	7.76894e-09	1.79792e-07
LINC00922	1.54689	4.47831	8.02695e-09	1.85409e-07
CHST4	1.03593	5.05478	8.69992e-09	1.99809e-07
MAGEB17	1.12328	4.91678	9.20154e-09	2.1093e-07
PURPL	1.35489	4.63985	9.43611e-09	2.15898e-07
HIST1H4B	1.52516	4.4589	9.88465e-09	2.25521e-07
SNORD12B	1.32937	4.67697	1.09597e-08	2.48643e-07
METTL11B	1.98621	4.17074	1.13062e-08	2.55308e-07
CD200R1L	1.95307	4.19204	1.32542e-08	2.95982e-07
TMEM40	1.52348	4.47278	1.40333e-08	3.11083e-07
LINC02433	2.69312	3.92868	1.4801e-08	3.25717e-07
LINC01419	2.67598	3.92577	1.4801e-08	3.25717e-07
LCE1E	2.6667	3.92417	1.4801e-08	3.25717e-07
NEUROG2	1.87275	4.23196	1.79392e-08	3.90164e-07
TRIM71	1.61061	4.38382	1.84832e-08	4.00557e-07
HIST1H2BI	1.72701	4.312	2.04296e-08	4.38809e-07
MAGEA12	2.24471	4.04805	2.3458e-08	5.00306e-07
HIST1H2AL	1.39937	4.55827	2.55286e-08	5.41437e-07
NAT16	1.3896	4.53084	2.66275e-08	5.62945e-07
RNU1-2	2.62744	3.91762	2.88569e-08	6.05844e-07
MIR8075	2.53685	3.90296	2.88569e-08	6.05844e-07
CGB5	2.5206	3.94939	3.21591e-08	6.68219e-07
GRK1	1.17511	4.77547	3.28751e-08	6.79597e-07
G2E3-AS1	2.25977	4.05985	3.53058e-08	7.24892e-07
TMEM75	1.55413	4.43332	3.65899e-08	7.49349e-07
MIOX	1.20366	4.72652	3.93335e-08	8.01469e-07
LINC02042	2.31626	3.9827	4.28013e-08	8.68476e-07
SH2D5	1.15862	4.76942	5.20576e-08	1.04231e-06
GSDMC	1.11079	4.84829	5.21006e-08	1.04231e-06
HIST1H2AH	1.4224	4.49321	5.49939e-08	1.09838e-06
PPBPP2	2.57436	3.90902	5.62649e-08	1.12007e-06
SNORA70J	2.55755	3.90632	5.62649e-08	1.12007e-06
BMS1P22	2.53386	3.95182	6.07933e-08	1.20132e-06
LINC01929	1.2801	4.63603	6.33848e-08	1.24887e-06
MIR7111	1.28913	4.59486	6.34057e-08	1.24887e-06
SNORA74B	1.77656	4.22159	7.57136e-08	1.47676e-06
HIST1H2AB	1.62538	4.33184	7.59154e-08	1.47676e-06
LINC01060	2.03199	4.12494	7.5952e-08	1.47676e-06
BHLHA9	1.96683	4.12247	7.5952e-08	1.47676e-06
C9orf57	1.95798	4.13033	7.5952e-08	1.47676e-06
BHMG1	1.75317	4.24114	7.83378e-08	1.51463e-06
KRT32	2.37322	3.96838	7.89278e-08	1.52361e-06
ERVV-2	2.28498	3.97685	7.89278e-08	1.52361e-06
KRT35	2.31221	3.99908	8.17073e-08	1.56975e-06
SCARNA3	2.3058	3.99783	8.17073e-08	1.56975e-06
TCAM1P	1.50668	4.39856	8.94282e-08	1.71536e-06
LINC00524	1.82799	4.1601	9.97399e-08	1.89365e-06
SNORD15B	1.1301	4.77714	1.07764e-07	2.03482e-06
HES7	1.39055	4.48755	1.19852e-07	2.24555e-06
HIST1H3J	1.26698	4.61591	1.2074e-07	2.26044e-06
ALOXE3	1.2296	4.65958	1.25277e-07	2.33995e-06
PGLYRP3	1.97656	4.11173	1.27672e-07	2.38101e-06
UPK2	1.27354	4.58402	1.32179e-07	2.4575e-06
RXFP3	2.38702	3.97094	1.40806e-07	2.59596e-06
MUC21	2.3668	3.96722	1.45328e-07	2.67119e-06
LINC02263	2.35027	3.96423	1.45328e-07	2.67119e-06
KIF26B-AS1	2.29913	3.99653	1.4735e-07	2.69608e-06
SPRR2E	2.27204	3.99131	1.4735e-07	2.69608e-06
DMRT1	2.0018	4.08548	1.80167e-07	3.24743e-06
LINC01303	1.30776	4.54942	1.90066e-07	3.40306e-06
CLEC2A	2.48878	3.89567	2.13948e-07	3.79696e-06
PSD2-AS1	2.48864	3.89562	2.13948e-07	3.79696e-06
SNORA63D	2.46575	3.89219	2.13948e-07	3.79696e-06
WFDC9	2.46207	3.89163	2.13948e-07	3.79696e-06
RNY3	2.43535	3.9346	2.16649e-07	3.83364e-06
LOC101928333	2.39154	3.92723	2.16649e-07	3.83364e-06
GSX1	2.38594	3.92627	2.16649e-07	3.83364e-06
MUCL1	1.2818	4.54746	2.17769e-07	3.84783e-06
RNF225	2.20851	4.01807	2.237e-07	3.94113e-06
SNORA80A	2.19298	4.01495	2.32423e-07	4.08885e-06
FGF3	2.15314	4.01338	2.32423e-07	4.08885e-06
LINC01549	1.55436	4.33983	2.50036e-07	4.36696e-06
DLEU7-AS1	1.0674	4.80811	2.50467e-07	4.37071e-06
RHBG	1.5886	4.30458	2.55792e-07	4.45145e-06
SNORA80B	1.43769	4.42645	2.57256e-07	4.47371e-06
IZUMO2	1.20014	4.66611	2.57727e-07	4.47868e-06
LINC02188	1.5624	4.32995	2.65015e-07	4.58556e-06
KRTAP3-2	2.27691	3.99226	2.65204e-07	4.58556e-06
LINC01592	2.25106	3.98731	2.65204e-07	4.58556e-06
LOC102724623	2.16407	3.99361	2.65204e-07	4.58556e-06
RAET1K	1.20575	4.643	2.87298e-07	4.95697e-06
SNORD88A	1.61642	4.2432	2.92348e-07	5.03692e-06
LINC00958	1.19427	4.65589	2.93789e-07	5.05814e-06
RFX8	1.12526	4.72086	3.00843e-07	5.16489e-06
F2	1.08202	4.74336	3.25799e-07	5.55005e-06
LINC02029	1.871	4.11264	3.40164e-07	5.78255e-06
AHSG	1.38446	4.41914	3.4813e-07	5.90553e-06
MAGEA11	1.35639	4.46862	3.7842e-07	6.39693e-06
HIST2H2AB	1.49106	4.33752	3.80004e-07	6.41923e-06
SNORA51	1.83401	4.12124	4.03511e-07	6.80683e-06
ASTN2-AS1	2.3609	3.92222	4.08364e-07	6.8791e-06
MAGEB5	2.45085	3.88996	4.17246e-07	6.9995e-06
NKX2-1-AS1	2.40158	3.88273	4.17246e-07	6.9995e-06
SLCO1A2	1.28835	4.53869	4.51211e-07	7.52237e-06
LOC105376382	1.18232	4.62458	4.64846e-07	7.7337e-06
SNORA49	1.80167	4.16314	4.68447e-07	7.78291e-06
LINC01730	1.06213	4.80229	4.699e-07	7.8017e-06
LINC02407	1.5225	4.35384	4.89196e-07	8.08877e-06
KRT38	2.25715	3.94773	4.90306e-07	8.10159e-06
ST7-OT4	1.21789	4.60133	4.93055e-07	8.14147e-06
HIST1H2BB	1.71108	4.2001	4.97098e-07	8.20263e-06
SLC7A11-AS1	1.09389	4.73551	5.15577e-07	8.47289e-06
TTC29	1.44263	4.34546	5.35315e-07	8.78534e-06
LINC01942	1.50756	4.31928	5.66895e-07	9.28472e-06
SNORD67	1.49608	4.33034	5.75885e-07	9.41922e-06
DMRTA2	1.03518	4.7616	7.51489e-07	1.20472e-05
AQP2	1.69256	4.15435	7.56921e-07	1.21263e-05
FAM9A	2.34299	3.91937	7.68874e-07	1.22934e-05
LOC101927557	2.32937	3.91714	7.68874e-07	1.22934e-05
RNVU1-18	2.33028	3.8726	8.1378e-07	1.2926e-05
MYO16-AS1	1.93712	4.06592	8.66366e-07	1.37073e-05
HIST1H3I	1.47643	4.32821	8.7019e-07	1.37498e-05
PSORS1C2	1.02801	4.818	9.10248e-07	1.43453e-05
LOC101928389	2.05359	4.02343	9.79794e-07	1.53117e-05
LYZL4	2.04676	4.02207	9.79794e-07	1.53117e-05
LOC101928014	2.01019	4.02068	9.79794e-07	1.53117e-05
LOC101927136	1.12242	4.67678	1.03396e-06	1.61166e-05
GNGT1	1.12016	4.6939	1.07998e-06	1.67799e-05
ARHGAP40	1.53673	4.24433	1.09235e-06	1.69503e-05
STEAP2-AS1	1.75126	4.1732	1.19839e-06	1.83953e-05
WT1-AS	1.45302	4.33776	1.20805e-06	1.852e-05
AKR1C8P	1.64432	4.21239	1.23791e-06	1.8918e-05
LINC00545	1.68683	4.17269	1.24589e-06	1.90279e-05
LINC00618	1.17203	4.54516	1.28983e-06	1.96123e-05
LOC284798	1.46403	4.31261	1.41563e-06	2.14034e-05
LOC101927972	1.49052	4.28624	1.52017e-06	2.28917e-05
KRTAP3-1	2.1468	3.96809	1.52613e-06	2.29459e-05
LINC00626	2.13126	3.96534	1.52613e-06	2.29459e-05
CHRNA6	1.29149	4.45139	1.52805e-06	2.29607e-05
MIR1205	2.33321	3.87304	1.58728e-06	2.37181e-05
PLK5	1.02229	4.75626	1.60254e-06	2.39214e-05
LRRN4	1.01017	4.80438	1.61163e-06	2.40226e-05
TREML3P	1.42259	4.34995	1.6507e-06	2.45295e-05
ORM1	1.22213	4.5268	1.65242e-06	2.454e-05
HIST1H4A	1.30729	4.38766	1.8109e-06	2.66644e-05
COL4A2-AS2	1.67326	4.1644	1.98294e-06	2.90682e-05
INHBA-AS1	1.19542	4.56732	2.21511e-06	3.22791e-05
LINC01276	1.51098	4.24789	2.63431e-06	3.78e-05
RNU4-1	1.05517	4.64828	2.70974e-06	3.87904e-05
SCARNA23	2.2262	3.90118	2.7156e-06	3.88514e-05
FOXC2-AS1	2.02632	3.96838	2.72173e-06	3.88931e-05
RNF113B	1.9924	3.9624	2.72173e-06	3.88931e-05
HOTAIR	1.14357	4.60251	2.86632e-06	4.08387e-05
IL17C	1.01287	4.67925	2.87527e-06	4.09181e-05
WASIR2	1.17857	4.52387	2.96931e-06	4.2104e-05
LINC02178	2.14334	3.9288	2.99652e-06	4.23712e-05
RNVU1-11	2.13228	3.92701	2.99652e-06	4.23712e-05
DMP1	2.06287	3.93807	2.99652e-06	4.23712e-05
HECW1-IT1	2.28931	3.86703	3.09622e-06	4.3525e-05
LOC101927948	2.2761	3.86528	3.09622e-06	4.3525e-05
LOC105370622	2.23994	3.86044	3.09622e-06	4.3525e-05
LINC01098	2.22661	3.8587	3.09622e-06	4.3525e-05
FRGCA	1.26085	4.44329	3.50838e-06	4.88088e-05
CARS-AS1	1.24872	4.44209	3.50838e-06	4.88088e-05
SRGAP3-AS2	1.4054	4.29928	4.39947e-06	6.03047e-05
SNORD72	1.55818	4.18659	4.7171e-06	6.44032e-05
IL36RN	1.54433	4.18999	4.7171e-06	6.44032e-05
ATP6V0A4	1.37946	4.28794	4.8154e-06	6.56342e-05
ATP11A-AS1	1.71365	4.10559	4.92648e-06	6.69974e-05
LOC440084	1.96596	4.00636	4.97453e-06	6.73858e-05
FEZF2	1.89036	3.99214	4.97453e-06	6.73858e-05
SLC22A12	1.8206	3.99809	4.97453e-06	6.73858e-05
TEX19	1.18398	4.4645	5.08327e-06	6.87434e-05
LOC284930	2.2083	3.89855	5.09309e-06	6.88378e-05
LINC00658	1.41208	4.27744	5.24605e-06	7.05115e-05
RGR	1.08605	4.58271	5.50268e-06	7.37153e-05
EPHA8	1.44292	4.24618	5.68512e-06	7.5949e-05
MIR4648	1.86872	4.02026	5.7612e-06	7.68382e-05
C20orf85	1.77034	4.01934	5.94522e-06	7.89857e-05
MIR4428	2.20757	3.85626	6.04005e-06	7.99844e-05
LOC101927139	2.17966	3.85268	6.04005e-06	7.99844e-05
LOC728755	1.77874	4.05085	6.73409e-06	8.81668e-05
LINC00355	1.98395	3.97549	6.73821e-06	8.81668e-05
C10orf113	1.89571	3.97958	6.73821e-06	8.81668e-05
LINC01269	1.17292	4.49385	6.80163e-06	8.88544e-05
SNORD3B-2	1.78162	4.06359	7.32041e-06	9.51693e-05
GAST	1.75208	4.06242	7.32041e-06	9.51693e-05
HCRT	1.33014	4.32507	7.34308e-06	9.54127e-05
RPL29P2	1.01864	4.58902	7.83843e-06	0.000101036
RNVU1-4	1.42695	4.26498	7.87469e-06	0.000101287
VTCN1	1.15831	4.48769	8.56776e-06	0.000109793
DLGAP1-AS5	1.24959	4.3501	9.19573e-06	0.000116606
CD300LD	1.41236	4.22948	9.28887e-06	0.000117664
LINC02262	2.10547	3.88368	9.53753e-06	0.00012031
SNORA38B	1.35554	4.30253	9.70109e-06	0.000122119
POU3F2	1.22047	4.38046	9.70982e-06	0.000122165
NHEG1	2.04323	3.9131	9.72815e-06	0.000122332
MC2R	2.05166	3.91439	9.90889e-06	0.000124347
LINC02050	1.8405	4.0202	9.98601e-06	0.000125055
SNORD70	1.77762	4.02079	9.98601e-06	0.000125055
OR1J4	1.76794	4.01896	9.98601e-06	0.000125055
CCDC83	1.46121	4.19966	1.06771e-05	0.000133089
MIR6797	1.31459	4.32726	1.0797e-05	0.000134446
SNORD69	1.01939	4.60706	1.13506e-05	0.000140617
SNORA14B	1.00396	4.6593	1.15114e-05	0.000142317
SCARNA10	1.08436	4.5374	1.1634e-05	0.000143596
SPZ1	1.95763	3.97085	1.16888e-05	0.000144068
SERPINB4	1.86816	3.97474	1.16888e-05	0.000144068
LIPK	2.15214	3.84924	1.17837e-05	0.000145017
SNORD105B	2.13491	3.84711	1.17837e-05	0.000145017
CGB8	2.09314	3.84201	1.17837e-05	0.000145017
RMRP	1.69684	4.06286	1.19607e-05	0.000146897
SERPINB3	1.65277	4.08117	1.2443e-05	0.000152433
LOC101928557	1.60226	4.10137	1.26284e-05	0.000154314
EGOT	1.11747	4.50446	1.27765e-05	0.000155888
KRT4	1.07453	4.52575	1.34058e-05	0.000162909
HOXC-AS2	1.13303	4.46408	1.38004e-05	0.000167285
RNU6ATAC	1.30044	4.27972	1.43312e-05	0.000172767
KRT74	1.83546	3.98232	1.44563e-05	0.000174188
RPTN	1.98367	3.94026	1.51849e-05	0.000182241
LOC100506405	1.98148	3.93991	1.51849e-05	0.000182241
C5orf66-AS2	1.93758	3.93282	1.51849e-05	0.000182241
LOC286059	1.41649	4.20546	1.5193e-05	0.000182248
IZUMO1	1.00543	4.63059	1.55899e-05	0.00018664
LINC02560	1.28707	4.31823	1.58199e-05	0.000189112
LINC02043	1.25467	4.36185	1.59112e-05	0.000190016
MACC1-AS1	1.47204	4.18336	1.63292e-05	0.000194816
MRPL23-AS1	1.19996	4.39918	1.66486e-05	0.000198529
LOC645202	2.10596	3.88376	1.78308e-05	0.000211272
MIR613	2.04493	3.87536	1.78308e-05	0.000211272
SPINT4	1.95927	3.88559	1.78308e-05	0.000211272
NCOA7-AS1	2.01631	3.90906	1.79519e-05	0.000212292
C10orf62	2.0076	3.90776	1.79519e-05	0.000212292
LINC01633	1.94288	3.91913	1.79519e-05	0.000212292
RNU4ATAC	1.16224	4.42622	1.80933e-05	0.00021386
RNVU1-15	1.35856	4.23392	1.93106e-05	0.000227028
LOC101927604	1.06616	4.53134	2.02063e-05	0.000236306
CACNA1C-AS4	1.87488	3.95662	2.02071e-05	0.000236306
HBQ1	1.12743	4.4029	2.06942e-05	0.000241768
SCARNA8	1.33558	4.2858	2.10958e-05	0.000246223
LINC00862	1.30177	4.28991	2.10958e-05	0.000246223
C15orf54	1.41401	4.21934	2.11365e-05	0.000246579
SNORA35B	2.10444	3.84339	2.29908e-05	0.000265271
HS6ST2-AS1	2.05198	3.83714	2.29908e-05	0.000265271
KRTAP10-6	2.00066	3.83121	2.29908e-05	0.000265271
KCNA10	1.80761	3.97747	2.45097e-05	0.000281188
LINC02156	1.42586	4.19108	2.48774e-05	0.000285136
C19orf81	1.17421	4.38004	2.70004e-05	0.000305848
IGFL3	1.10061	4.45625	2.71082e-05	0.000306926
SNORA14A	1.77459	4.0077	2.78579e-05	0.000314012
MAGEA10-MAGEA5	1.75189	4.00351	2.78579e-05	0.000314012
OBP2A	1.32129	4.2313	2.88135e-05	0.00032336
AFP	1.10166	4.44006	2.89101e-05	0.000324295
FAR2P1	1.06939	4.53763	3.04167e-05	0.000340091
LIF-AS1	1.65356	4.04257	3.15559e-05	0.000351691
SNORD71	1.61974	4.05853	3.20687e-05	0.000356914
FOXL2NB	1.5826	4.06672	3.20687e-05	0.000356914
SULT1C2P1	1.15249	4.39391	3.34805e-05	0.000371091
HTR2C	1.84655	3.95197	3.48064e-05	0.000384029
ANKRD30A	1.83626	3.95026	3.48064e-05	0.000384029
POU6F2-AS1	1.83204	3.94956	3.48064e-05	0.000384029
SNORA79B	1.02238	4.56628	3.64531e-05	0.000399647
FARSA-AS1	1.27397	4.28902	3.80087e-05	0.000415197
FGF8	1.2662	4.28697	3.80087e-05	0.000415197
KIF4B	1.0354	4.51684	3.82747e-05	0.000417726
S100A7	1.40514	4.15228	4.07824e-05	0.000442501
LINC01583	1.71167	3.9788	4.13921e-05	0.000448554
CPB2	1.34315	4.22104	4.28261e-05	0.000462809
SCARNA21	1.10078	4.43244	4.35582e-05	0.000469045
ZNF733P	2.0402	3.83579	4.48599e-05	0.000481777
SNORA12	1.07618	4.46366	4.55377e-05	0.000487757
UCP1	1.77529	3.92719	4.62372e-05	0.000494506
ADAM2	1.71837	3.99235	4.62495e-05	0.000494506
ST7-AS2	1.45203	4.12207	4.63695e-05	0.000495571
MIR6807	1.79989	3.91181	4.70205e-05	0.0005012
SCARNA22	1.04855	4.48422	4.70963e-05	0.000501787
LINC01630	1.49397	4.09688	4.86381e-05	0.000515492
HOXC13	1.49935	4.07974	5.03103e-05	0.000532282
FANCD2OS	1.11124	4.4038	5.40426e-05	0.0005678
LINC02141	1.92901	3.89633	5.84263e-05	0.00061118
KRTAP1-1	1.91455	3.89428	5.84263e-05	0.00061118
MC3R	1.90846	3.89342	5.84263e-05	0.00061118
BACH1-IT3	1.96924	3.86538	6.19729e-05	0.000644684
OTOP1	1.94343	3.86209	6.19729e-05	0.000644684
SNORD53B	1.36704	4.15509	6.20319e-05	0.000645006
C1QTNF8	1.3197	4.21527	6.33991e-05	0.000656978
DSG1-AS1	1.23306	4.31474	6.50693e-05	0.000672846
LINC01844	1.1739	4.31676	6.50693e-05	0.000672846
CSAG1	1.41815	4.13453	6.69383e-05	0.000690109
NKX2-8	1.71086	3.96105	6.96136e-05	0.00071495
MIR4449	1.68164	3.96134	6.96136e-05	0.00071495
RNU5F-1	1.47798	4.11005	7.15831e-05	0.000731762
LOC105378991	1.47797	4.09584	7.57276e-05	0.000769257
OR1J1	1.6364	3.99484	7.64523e-05	0.000775642
LOC101927120	1.50371	4.07638	7.90726e-05	0.000798877
SCARNA18	1.66753	4.01229	8.04056e-05	0.000811667
HOXC12	1.51969	4.05567	8.12549e-05	0.000818875
AACSP1	1.51054	4.0524	8.12549e-05	0.000818875
KRT34	1.85306	3.91979	8.22959e-05	0.000825243
LOC101929210	1.84251	3.91823	8.22959e-05	0.000825243
MIR4284	1.82776	3.91601	8.22959e-05	0.000825243
PINCR	1.81351	3.91387	8.22959e-05	0.000825243
SNORA70B	1.8037	3.91241	8.22959e-05	0.000825243
MIR3661	1.7743	3.90812	8.22959e-05	0.000825243
LOC101928924	1.72948	3.92032	8.22959e-05	0.000825243
SNORD53	1.71016	3.91747	8.22959e-05	0.000825243
ROR1-AS1	1.22699	4.27505	8.41175e-05	0.000841418
SAA4	1.32619	4.1672	8.58458e-05	0.000856935
LINC02466	1.98517	3.82951	8.75376e-05	0.000868452
MIR591	1.9767	3.82854	8.75376e-05	0.000868452
PLCB1-IT1	1.96742	3.82751	8.75376e-05	0.000868452
MIR505	1.96704	3.82746	8.75376e-05	0.000868452
SCARNA14	1.93954	3.82443	8.75376e-05	0.000868452
MIR549A	1.92125	3.82245	8.75376e-05	0.000868452
WWC2-AS1	1.90757	3.82097	8.75376e-05	0.000868452
MIR4804	1.90747	3.82097	8.75376e-05	0.000868452
SNORD41	1.69699	3.92831	0.000102049	0.000999309
ACTBL2	1.25497	4.18462	0.000104403	0.00101989
CDIPTOSP	1.01242	4.53725	0.000104907	0.00102236
LINC01219	1.77055	3.89412	0.00010491	0.00102236
MROH9	1.70491	3.88523	0.00010491	0.00102236
ACOD1	1.24154	4.2464	0.000107947	0.00104901
PCSK6-AS1	1.42624	4.10313	0.000110012	0.0010653
ARHGEF3-AS1	1.9031	3.85703	0.000115169	0.00111161
MIR3941	1.90266	3.85698	0.000115169	0.00111161
LINC02120	1.87983	3.85418	0.000115169	0.00111161
SNORA28	1.15244	4.31679	0.00011556	0.00111449
PSAPL1	1.12942	4.31231	0.00011556	0.00111449
FRMD7	1.67938	3.96101	0.000116562	0.00112371
SNORA69	1.11973	4.34764	0.000116899	0.00112651
ANKRD33	1.18228	4.27273	0.00012102	0.0011593
LOC101927539	1.42909	4.06561	0.000123707	0.00118222
LHX1	1.57695	4.0233	0.000130926	0.00124825
MIR181A2	1.77073	3.90765	0.000143466	0.00135553
OR2D2	1.76617	3.907	0.000143466	0.00135553
GCM2	1.68683	3.91408	0.000143466	0.00135553
LOC93463	1.66485	3.91092	0.000143466	0.00135553
SNORA46	1.27068	4.19695	0.000154011	0.00144783
LOC101928809	1.33232	4.11975	0.000154982	0.00145469
SMCR2	1.38193	4.10748	0.000163455	0.00152711
SNORD73B	1.118	4.34545	0.000164328	0.00153408
LINC00564	1.91484	3.82178	0.000170829	0.00158804
CSMD2-AS1	1.88694	3.81878	0.000170829	0.00158804
MIR1207	1.88495	3.81857	0.000170829	0.00158804
OR2D3	1.86964	3.81696	0.000170829	0.00158804
DEFA8P	1.84983	3.8149	0.000170829	0.00158804
MIR3153	1.07968	4.37417	0.000171033	0.00158932
ASB18	1.74775	3.93615	0.000173607	0.00161015
MACROD2-IT1	1.60576	3.93217	0.000173607	0.00161015
ZBTB20-AS3	1.68418	3.88252	0.000187717	0.00172844
MIR1296	1.66222	3.87966	0.000187717	0.00172844
RNVU1-7	1.32056	4.14843	0.000191813	0.00176213
PRDM13	1.0026	4.47409	0.000192185	0.00176488
CSAG3	1.63189	3.95334	0.000194263	0.00178094
ANKUB1	1.1706	4.24646	0.000198015	0.00180813
RNVU1-6	1.4902	4.03109	0.000202088	0.00184184
LINC02582	1.55635	3.96478	0.000206018	0.00187273
LINC02332	1.10398	4.27919	0.000206319	0.00187419
PRB2	1.28842	4.13405	0.000212556	0.00192349
LOC101927795	1.28253	4.12737	0.000212556	0.00192349
LINC01608	1.85156	3.85076	0.000213512	0.00192854
MIR4474	1.83635	3.84893	0.000213512	0.00192854
H2BFWT	1.83338	3.84861	0.000213512	0.00192854
DCAF8L2	1.81048	3.84588	0.000213512	0.00192854
DDC-AS1	1.06456	4.2957	0.000230233	0.00206723
MIR4641	1.70346	3.89818	0.000245952	0.0021905
LINC01048	1.77464	3.90826	0.000249035	0.00220954
LOC400743	1.75554	3.90549	0.000249035	0.00220954
LOC101928417	1.70393	3.89824	0.000249035	0.00220954
COL18A1-AS2	1.63326	3.90646	0.000249035	0.00220954
EPGN	1.29526	4.16433	0.000254244	0.00225109
FOXG1	1.02042	4.39597	0.000255987	0.00226487
SND1-IT1	1.14275	4.23999	0.000283474	0.00248896
RBAKDN	1.40693	4.05721	0.000298375	0.00260562
SYNJ2-IT1	1.36383	4.05302	0.000298375	0.00260562
LOC105371184	1.15616	4.2272	0.00031246	0.00271685
LOC101929526	1.52102	3.94771	0.00032215	0.00279108
ARHGEF9-IT1	1.51374	4.01178	0.000330004	0.00284995
DOCK4-AS1	1.45978	4.00661	0.000330004	0.00284995
SNORA11B	1.40181	4.01738	0.000330004	0.00284995
LOC105369507	1.81523	3.81136	0.000333396	0.00286799
MIR3162	1.81516	3.81136	0.000333396	0.00286799
LOC101928416	1.80079	3.80991	0.000333396	0.00286799
RNA5-8SN1	1.79747	3.80959	0.000333396	0.00286799
RNU1-3	1.78381	3.80822	0.000333396	0.00286799
OR52K2	1.78208	3.80805	0.000333396	0.00286799
LZTS1-AS1	1.77381	3.80723	0.000333396	0.00286799
OR4F13P	1.76045	3.80592	0.000333396	0.00286799
MIR5706	1.75532	3.80542	0.000333396	0.00286799
MPP4	1.01226	4.41364	0.000334315	0.00287487
SNORA74C-1	1.73828	3.87069	0.000334604	0.00287531
SNORD82	1.69951	3.86585	0.000334604	0.00287531
ZPBP	1.53729	3.98917	0.000337312	0.0028914
LOC100506675	1.52188	3.98652	0.000337312	0.0028914
SPATA13-AS1	1.45124	3.99003	0.000337312	0.0028914
VCAN-AS1	1.32701	4.11489	0.000352064	0.00301039
SNORD51	1.11349	4.28601	0.000357833	0.0030493
MIR4742	1.79743	3.84438	0.000394766	0.00332502
NREP-AS1	1.75525	3.83953	0.000394766	0.00332502
LINC02112	1.65552	3.84734	0.000394766	0.00332502
MIR3619	1.68468	3.8956	0.000430294	0.00359053
MIR3651	1.67445	3.89423	0.000430294	0.00359053
SCARNA11	1.66296	3.89266	0.000430294	0.00359053
SNORA79	1.66133	3.89244	0.000430294	0.00359053
DSCR8	1.62933	3.90597	0.000430294	0.00359053
PITX3	1.34527	4.04551	0.000449971	0.00373926
KRTAP3-3	1.36829	4.04989	0.000459801	0.00380787
SRP14P3	1.30453	4.03797	0.000459801	0.00380787
BPIFB2	1.30069	4.04263	0.000459801	0.00380787
SPATA21	1.03463	4.31823	0.00046561	0.00385202
AIRN	1.40267	4.0175	0.000492453	0.00403821
SNORA40B	1.6398	3.9199	0.000495191	0.0040538
SNORD11B	1.63172	3.91873	0.000495191	0.0040538
SNORD92	1.59313	3.91816	0.000495191	0.0040538
LRP2	1.02368	4.3081	0.000518514	0.00422189
CHRND	1.45198	4.00089	0.000519754	0.00423056
SLED1	1.03682	4.27874	0.000522526	0.0042517
FGF23	1.28522	4.10241	0.000526609	0.0042806
MIR6895	1.28458	4.09683	0.000526609	0.0042806
LOC101928336	1.42322	3.98533	0.000529398	0.00430038
LOC440910	1.58615	3.94615	0.000531396	0.00431516
LINC02525	1.14442	4.20542	0.000531962	0.00431831
MAS1	1.47523	3.96767	0.00053569	0.0043442
GPR87	1.39459	3.98059	0.000538331	0.00435978
LINC01524	1.47062	3.96698	0.000543916	0.00440206
KRT3	1.43846	3.96181	0.000543916	0.00440206
FAM25A	1.70981	3.86715	0.000593937	0.00474499
LOC101929517	1.69151	3.86485	0.000593937	0.00474499
MIR593	1.26262	4.13585	0.000618119	0.00490262
CFTR-AS1	1.36481	4.05905	0.000644529	0.00508476
C7orf33	1.7441	3.80435	0.000650716	0.00511259
LOC100132202	1.73146	3.80313	0.000650716	0.00511259
MIR4286	1.71276	3.80133	0.000650716	0.00511259
MIR548U	1.7061	3.8007	0.000650716	0.00511259
DEFA9P	1.70108	3.80023	0.000650716	0.00511259
DIAPH3-AS1	1.70105	3.80023	0.000650716	0.00511259
TEX13B	1.70103	3.80023	0.000650716	0.00511259
LINC01701	1.70095	3.80023	0.000650716	0.00511259
CSAG4	1.69463	3.79963	0.000650716	0.00511259
MIR4435-2	1.68807	3.79901	0.000650716	0.00511259
OSBPL10-AS1	1.18419	4.16339	0.000696233	0.00542618
ERVV-1	1.18175	4.16293	0.000696233	0.00542618
TMPRSS11D	1.19151	4.11732	0.000697336	0.00543128
CYP4A22	1.32428	4.03943	0.000704668	0.00548486
MIR3139	1.70284	3.8337	0.000727702	0.0056478
BOD1L2	1.64742	3.82771	0.000727702	0.0056478
TMEM108-AS1	1.58491	3.83941	0.000727702	0.0056478
RAX	1.634	3.88881	0.000739764	0.0057202
CXXC1P1	1.62431	3.88753	0.000739764	0.0057202
SNORD70B	1.6091	3.88552	0.000739764	0.0057202
MIR4684	1.59463	3.88364	0.000739764	0.0057202
OR1F1	1.59451	3.88364	0.000739764	0.0057202
LINC01338	1.52078	3.89124	0.000739764	0.0057202
USP17L7	1.47845	3.88576	0.000739764	0.0057202
SOHLH1	1.40256	4.01753	0.000762387	0.00587368
SCARNA1	1.25606	4.09652	0.000783491	0.00602286
SHISAL2B	1.01003	4.20879	0.000809398	0.00620231
LINC00616	1.36327	4.00045	0.000813952	0.00623326
MIR181B2	1.57185	3.91019	0.000829666	0.00634357
LOC105375401	1.47237	3.9783	0.000854213	0.00650249
SNORD121B	1.44476	3.96282	0.000864316	0.00656495
MACROD2-AS1	1.51596	3.93544	0.00087159	0.0066119
KRTAP10-2	1.50526	3.92912	0.00087159	0.0066119
MIR3679	1.43425	3.95023	0.000876327	0.00664159
S100G	1.39773	3.95551	0.000876327	0.00664159
THOC7-AS1	1.04573	4.23959	0.000980759	0.0073298
KLK5	1.20584	4.10269	0.00102531	0.00762508
MIR3188	1.59897	3.85377	0.0010414	0.00772577
MIR2355	1.63364	3.85786	0.00104942	0.00776386
SNORD13D	1.63188	3.85765	0.00104942	0.00776386
LINC00113	1.61888	3.85612	0.00104942	0.00776386
LOC105378470	1.61362	3.85549	0.00104942	0.00776386
KRT85	1.59772	3.85364	0.00104942	0.00776386
ELMO1-AS1	1.56964	3.85038	0.00104942	0.00776386
MIR3117	1.49503	3.85915	0.00104942	0.00776386
KRT78	1.26777	4.03534	0.00107372	0.00791461
ARHGAP26-AS1	1.15924	4.13469	0.00114901	0.00841578
NFIA-AS1	1.30702	4.01494	0.00117334	0.00856543
SNORD8	1.29387	4.01267	0.00117334	0.00856543
MIR2052HG	1.27635	4.01723	0.00117334	0.00856543
MEPE	1.58242	3.88209	0.00126489	0.00915706
MIR4637	1.56974	3.88045	0.00126489	0.00915706
MIR4714	1.55949	3.87915	0.00126489	0.00915706
CCDC70	1.55265	3.87829	0.00126489	0.00915706
TMPRSS11A	1.54291	3.87707	0.00126489	0.00915706
SLURP1	1.52003	3.87421	0.00126489	0.00915706
LOC101929109	1.40747	3.9933	0.00126703	0.00915706
LINC01851	1.68179	3.79844	0.00127015	0.00915706
CABS1	1.66059	3.79647	0.00127015	0.00915706
SERPINB12	1.65391	3.79585	0.00127015	0.00915706
MIR4305	1.64568	3.7951	0.00127015	0.00915706
SNORA70E	1.64083	3.79466	0.00127015	0.00915706
LOC644669	1.63666	3.7943	0.00127015	0.00915706
MIR4654	1.62788	3.79349	0.00127015	0.00915706
CGB3	1.61686	3.79251	0.00127015	0.00915706
LYZL2	1.6167	3.7925	0.00127015	0.00915706
SOX5-AS1	1.61082	3.79197	0.00127015	0.00915706
MIR4308	1.59935	3.79095	0.00127015	0.00915706
MIR4480	1.5993	3.79095	0.00127015	0.00915706
MIR552	1.58604	3.78978	0.00127015	0.00915706
MIR5190	1.58368	3.78958	0.00127015	0.00915706
LINC01747	1.1727	4.12202	0.00128384	0.00923561
CLLU1	1.1481	4.12054	0.00131402	0.00942475
LINC01267	1.04698	4.22936	0.00132631	0.00950443
MIR4676	1.63971	3.82692	0.00133691	0.00954931
LINC00967	1.63698	3.82665	0.00133691	0.00954931
LOC101928283	1.61309	3.82416	0.00133691	0.00954931
SNORD56B	1.59764	3.82255	0.00133691	0.00954931
LINC00534	1.59569	3.82235	0.00133691	0.00954931
SNORD116-26	1.5808	3.82083	0.00133691	0.00954931
KRTAP10-4	1.36148	3.96051	0.0013472	0.0096143
LMLN-AS1	1.51655	3.90256	0.00136826	0.00975022
LOC101929227	1.49054	3.89905	0.0013819	0.00982719
MAFA-AS1	1.40848	3.90422	0.0013819	0.00982719
LINC01722	1.44249	3.94701	0.00140325	0.00996438
LHX3	1.32584	3.94467	0.00140325	0.00996438
LOC105375744	1.4795	3.92539	0.00140516	0.00996913
ATP11AUN	1.47079	3.92414	0.00140516	0.00996913
LOC221122	1.38002	3.92689	0.00142091	0.0100632
LINC02011	1.36945	3.92539	0.00142091	0.0100632
UROC1	1.10529	4.1478	0.00143644	0.0101613
CER1	1.09077	4.15359	0.00143644	0.0101613
MIR3197	1.24891	4.05077	0.00146153	0.0103237
INSL4	1.26929	4.02604	0.00162618	0.0113542
LINC01108	1.25933	4.02995	0.00162618	0.0113542
IL20	1.15494	4.08033	0.00167175	0.0116354
POU5F1P4	1.08855	4.15938	0.00176888	0.0121957
IQCF1	1.31168	4.00176	0.00179461	0.0123415
TMPRSS12	1.57458	3.85097	0.0018448	0.0125936
LINC00676	1.57382	3.85088	0.0018448	0.0125936
LINC01721	1.56304	3.84965	0.0018448	0.0125936
DSCAM-AS1	1.5584	3.8491	0.0018448	0.0125936
LINC01676	1.55345	3.84856	0.0018448	0.0125936
MIR558	1.55097	3.84827	0.0018448	0.0125936
FGF21	1.54146	3.8472	0.0018448	0.0125936
TCF4-AS1	1.53869	3.84688	0.0018448	0.0125936
DIO2-AS1	1.48212	3.85765	0.0018448	0.0125936
CDC20B	1.0144	4.19453	0.00184899	0.0126157
LOC101929460	1.00362	4.23115	0.00189782	0.0129155
MIR548AA1	1.13794	4.11848	0.0018999	0.0129261
OR7E2P	1.33615	3.98149	0.0019598	0.0132627
LINC01792	1.32214	3.97925	0.0019598	0.0132627
SCARNA20	1.23264	3.98875	0.0019598	0.0132627
PBOV1	1.07827	4.14584	0.00204654	0.0137737
SNORD1B	1.04265	4.17954	0.00209604	0.0140512
PHKA1-AS1	1.29066	3.96415	0.00211099	0.0141358
GFY	1.28975	3.96404	0.00211099	0.0141358
TAS2R30	1.05332	4.17413	0.00214898	0.0143568
CGB7	1.0224	4.17199	0.00214898	0.0143568
SNORA74C-2	1.50463	3.87232	0.00214994	0.0143568
CHRNB3	1.49874	3.87162	0.00214994	0.0143568
SBF1P1	1.07897	4.08644	0.00217904	0.0145192
MYH6	1.38749	3.9388	0.00223237	0.0148133
FBXO47	1.34139	3.94701	0.00223237	0.0148133
DSPP	1.42988	3.89111	0.00228711	0.0151475
XAGE2	1.37755	3.89314	0.00228711	0.0151475
DAPK1-IT1	1.34086	3.92138	0.00230136	0.0152127
OR10A5	1.58211	3.82097	0.00244677	0.0160502
OR2B2	1.57748	3.8205	0.00244677	0.0160502
MIR5739	1.5767	3.82042	0.00244677	0.0160502
GPC6-AS1	1.56886	3.81963	0.00244677	0.0160502
RNU105B	1.56568	3.81931	0.00244677	0.0160502
LINC00691	1.55747	3.81848	0.00244677	0.0160502
MIR340	1.55163	3.8179	0.00244677	0.0160502
GOLGA6L22	1.52867	3.81563	0.00244677	0.0160502
LINC01250	1.18587	4.01717	0.00244728	0.0160502
PATE1	1.58366	3.78958	0.00247941	0.0161907
SNORD116-7	1.5511	3.78676	0.00247941	0.0161907
MIR4681	1.53462	3.78535	0.00247941	0.0161907
LINC01822	1.53272	3.7852	0.00247941	0.0161907
MIR28	1.52384	3.78444	0.00247941	0.0161907
MIR4796	1.51548	3.78374	0.00247941	0.0161907
TCHHL1	1.51545	3.78374	0.00247941	0.0161907
LOC105374516	1.51051	3.78333	0.00247941	0.0161907
LINC00410	1.50699	3.78303	0.00247941	0.0161907
MIR620	1.48554	3.78126	0.00247941	0.0161907
MIR921	1.48296	3.78104	0.00247941	0.0161907
LOC101927787	1.28264	3.99695	0.00272693	0.0176029
PAX7	1.03625	4.09824	0.00273093	0.0176193
LINC01257	1.20293	4.05531	0.00284448	0.0182625
OR51B5	1.04535	4.13908	0.00289924	0.018547
RNU5D-1	1.31261	3.97301	0.00301104	0.0191408
KRTAP1-5	1.27259	3.97548	0.00301104	0.0191408
MIR657	1.24508	3.98101	0.00301104	0.0191408
LOC101927839	1.21612	3.98039	0.00301104	0.0191408
DLEU1-AS1	1.06905	4.08466	0.00314821	0.019815
SAGE1	1.50743	3.84343	0.00322472	0.0201979
MEIKIN	1.50693	3.84337	0.00322472	0.0201979
ZNF479	1.48762	3.84126	0.00322472	0.0201979
DIAPH3-AS2	1.45782	3.83804	0.00322472	0.0201979
MIR483	1.4576	3.83799	0.00322472	0.0201979
ZNF32-AS3	1.26567	3.93598	0.00352662	0.0218111
MIR6750	1.24741	3.93752	0.00352662	0.0218111
MIR6783	1.441	3.86468	0.00360638	0.0222193
SNORD15A	1.11087	4.06851	0.00362264	0.0223118
NAV2-AS5	1.43214	3.86364	0.0036305	0.0223118
MIR644A	1.41537	3.86169	0.0036305	0.0223118
TAS2R1	1.38973	3.87479	0.0036305	0.0223118
C1orf158	1.38831	3.85856	0.0036305	0.0223118
SNORD93	1.21199	4.01229	0.00365844	0.02246
LINC01623	1.18372	4.01682	0.00365844	0.02246
LINC01764	1.17286	4.01291	0.00365844	0.02246
SNORA50A	1.38038	3.91154	0.0037013	0.0226485
LINC02443	1.3535	3.91238	0.0037013	0.0226485
NTSR2	1.2584	3.91024	0.0037013	0.0226485
OR10H1	1.38576	3.88554	0.00375923	0.0229104
MYMK	1.37406	3.88408	0.00375923	0.0229104
CRCT1	1.37224	3.89247	0.00375923	0.0229104
SAMMSON	1.308	3.89124	0.00375923	0.0229104
SNORD116-14	1.29965	3.89018	0.00375923	0.0229104
MIR7974	1.28619	3.8885	0.00375923	0.0229104
CYMP	1.27252	3.88682	0.00375923	0.0229104
CATSPERZ	1.12676	4.05037	0.00409658	0.0247173
SNORA58B	1.11705	4.04863	0.00409658	0.0247173
SP9	1.19933	3.98339	0.00411509	0.0247858
C20orf141	1.39581	3.81981	0.00444062	0.0264521
LINC00348	1.50871	3.81369	0.00445855	0.0264521
LINC00547	1.5006	3.8129	0.00445855	0.0264521
SNORA1B	1.49944	3.81279	0.00445855	0.0264521
IFNL3	1.48204	3.81112	0.00445855	0.0264521
MIR627	1.48132	3.81104	0.00445855	0.0264521
LINC01827	1.4677	3.80977	0.00445855	0.0264521
MIR7849	1.4665	3.80963	0.00445855	0.0264521
LINC02017	1.45492	3.80856	0.00445855	0.0264521
KIRREL3-AS2	1.45313	3.80838	0.00445855	0.0264521
LINC01729	1.44716	3.80781	0.00445855	0.0264521
DDX53	1.44713	3.80781	0.00445855	0.0264521
MIR4265	1.4445	3.80757	0.00445855	0.0264521
SNORD96B	1.44434	3.80756	0.00445855	0.0264521
MIR3122	1.44421	3.80755	0.00445855	0.0264521
FAM99A	1.44049	3.8072	0.00445855	0.0264521
OR1N1	1.44048	3.8072	0.00445855	0.0264521
KRTAP10-3	1.4326	3.80646	0.00445855	0.0264521
MIR2278	1.4203	3.80533	0.00445855	0.0264521
TPRG1-AS2	1.3636	3.81669	0.00445855	0.0264521
SNORA70G	1.06962	4.07288	0.00451972	0.0267896
LOC101928012	1.25035	3.97201	0.00459332	0.0271528
TYR	1.23341	3.96939	0.00459332	0.0271528
CNPY1	1.20679	3.97282	0.00459332	0.0271528
LINC01449	1.10213	4.0248	0.00476129	0.0280361
LINC02465	1.48279	3.78104	0.00484032	0.0283687
LINC02411	1.47887	3.78071	0.00484032	0.0283687
SNORA30B	1.4747	3.78037	0.00484032	0.0283687
OR2A5	1.46596	3.77966	0.00484032	0.0283687
MAGEC1	1.4464	3.77809	0.00484032	0.0283687
OR51B6	1.42912	3.7767	0.00484032	0.0283687
SNORD116-18	1.42436	3.77633	0.00484032	0.0283687
MIR577	1.42366	3.77627	0.00484032	0.0283687
LINC01946	1.42363	3.77627	0.00484032	0.0283687
SNORD114-20	1.41212	3.77537	0.00484032	0.0283687
HMGB4	1.39753	3.77422	0.00484032	0.0283687
MIR592	1.3857	3.77331	0.00484032	0.0283687
PCDH9-AS2	1.37918	3.77281	0.00484032	0.0283687
LINC00184	1.00678	4.14835	0.00488888	0.0286065
LINC01494	1.26426	3.94594	0.00507503	0.0294961
MIR491	1.23345	3.95553	0.00507503	0.0294961
LINC01611	1.42457	3.83454	0.00560137	0.032108
SNORD66	1.41479	3.8335	0.00560137	0.032108
MIR8078	1.41461	3.8335	0.00560137	0.032108
LOC101929011	1.39334	3.83129	0.00560137	0.032108
CST9	1.39012	3.83097	0.00560137	0.032108
ADAM18	1.37135	3.82904	0.00560137	0.032108
CYMP-AS1	1.28485	3.83616	0.00560137	0.032108
CFAP44-AS1	1.01665	4.1253	0.00571545	0.0326075
MIR6728	1.31155	3.90239	0.00586271	0.0333377
MIR6081	1.271	3.89718	0.00590795	0.0335871
ZAN	1.05926	4.03849	0.00595753	0.0338213
MIR5697	1.38669	3.8584	0.00608681	0.034418
C2orf78	1.36258	3.85567	0.00608681	0.034418
MIR5582	1.28621	3.86266	0.00608681	0.034418
MIR5687	1.28125	3.86208	0.00608681	0.034418
MIR507	1.27102	3.86093	0.00608681	0.034418
SNORA36B	1.2445	3.85798	0.00608681	0.034418
SNORD105	1.23605	3.88239	0.00609188	0.0344386
LINC00051	1.3221	3.87772	0.00613266	0.0346207
MAGEA10	1.24045	3.88293	0.00613266	0.0346207
BTBD9-AS1	1.15863	3.97705	0.00616476	0.0347613
MIR3177	1.08269	3.97841	0.00616476	0.0347613
TAS2R13	1.01491	4.1035	0.00668189	0.0371579
PRSS55	1.12703	3.96675	0.00695433	0.0384522
ESRG	1.12661	3.96282	0.00695433	0.0384522
TGM6	1.0418	4.04748	0.00749621	0.0409064
LOC101927657	1.20219	3.93705	0.00777916	0.0422979
MIR601	1.17462	3.94691	0.00777916	0.0422979
MIR98	1.12366	3.93969	0.00777916	0.0422979
BRDT	1.15785	3.99943	0.0079135	0.0429319
KRTAP1-3	1.42257	3.80556	0.00808389	0.0436119
ASZ1	1.38729	3.80234	0.00808389	0.0436119
IAPP	1.36736	3.80055	0.00808389	0.0436119
TMEM30CP	1.36728	3.80055	0.00808389	0.0436119
MIR181D	1.35205	3.79919	0.00808389	0.0436119
LINC01613	1.34342	3.79844	0.00808389	0.0436119
SRGAP3-AS3	1.33774	3.79795	0.00808389	0.0436119
MIR3140	1.33478	3.79769	0.00808389	0.0436119
MIR4694	1.32983	3.79726	0.00808389	0.0436119
AGBL1-AS1	1.32773	3.79708	0.00808389	0.0436119
MIR185	1.31355	3.79585	0.00808389	0.0436119
SHANK2-AS3	1.20635	3.91357	0.0086011	0.0460126
LINC01087	1.16818	3.92252	0.0086011	0.0460126
LINC01606	1.08244	4.03388	0.0087085	0.0464844
TLX3	1.05957	4.02991	0.0087085	0.0464844
DEFB4A	1.09221	3.9762	0.00916437	0.0485856
MIR3128	1.2612	3.89595	0.00935329	0.049414
DISC1-IT1	1.2574	3.89546	0.00935329	0.049414
LINC02187	1.25426	3.89506	0.00935329	0.049414
LINC01551	1.24936	3.89448	0.00935329	0.049414
OR1J2	1.23165	3.89225	0.00935329	0.049414
LINC00052	1.39613	3.77412	0.00944998	0.0495571
PPY2P	1.38555	3.77331	0.00944998	0.0495571
MIR1294	1.38059	3.77292	0.00944998	0.0495571
CST8	1.3801	3.77288	0.00944998	0.0495571
SNORD116-30	1.37817	3.77273	0.00944998	0.0495571
MIR8066	1.37426	3.77244	0.00944998	0.0495571
BPIFA3	1.36187	3.77149	0.00944998	0.0495571
PRDM9	1.3618	3.77149	0.00944998	0.0495571
LINC01832	1.35178	3.77073	0.00944998	0.0495571
TMPRSS11GP	1.34464	3.77019	0.00944998	0.0495571
LINC01647	1.33318	3.76933	0.00944998	0.0495571
LINC02396	1.32221	3.76852	0.00944998	0.0495571
MIR5093	1.31644	3.76809	0.00944998	0.0495571
MIR3684	1.31639	3.76809	0.00944998	0.0495571
LINC00351	1.31637	3.76809	0.00944998	0.0495571
MIR3978	1.31187	3.76775	0.00944998	0.0495571
LINC01538	1.30956	3.76758	0.00944998	0.0495571
PRPS1L1	1.29741	3.76669	0.00944998	0.0495571
GALNTL5	1.29738	3.76669	0.00944998	0.0495571
LINC01568	1.29736	3.76669	0.00944998	0.0495571
OR7E24	1.29735	3.76669	0.00944998	0.0495571
OR51G2	1.28686	3.76593	0.00944998	0.0495571
MIR5002	1.27744	3.76525	0.00944998	0.0495571
LOC730100	1.27546	3.76511	0.00944998	0.0495571
